# Supplementary material for: Diaqua­bis(4-formyl­benzoato-κO)zinc(II)
Source: Acta Crystallogr Sect E Struct Rep Online. 2008 Feb 6;64(Pt 3):m447. doi: 10.1107/S1600536808003152 (PMC2960827; doi:10.1107/S1600536808003152)
Supplement: Supplementary file 1 [file e-64-0m447-sup1.cif]

##############################################################################
###                                                                        ###
###        Electronic paper (Acta Crystallographica Section E)             ###
###                                                                        ###
##############################################################################
#                                                                            #
# This CIF contains the data in a paper accepted for publication in Acta     #
# Crystallographica Section E. It conforms to the requirements of Notes      #
# for Authors for Section E, and has been peer reviewed under the auspices   #
# of the IUCr Commission on Journals.                                        #
#                                                                            #
# Full details of the Crystallographic Information File format               #
# are given in the paper "The Crystallographic Information File (CIF):       #
# a New Standard Archive File for Crystallography" by S. R. Hall, F. H.      #
# Allen and I. D. Brown [Acta Cryst. (1991), A47, 655-685].                  #
#                                                                            #
# The current version of the core CIF dictionary is obtainable from          #
# ftp://ftp.iucr.org/pub/cif_core.dic. The current version number is 2.1.    #
#                                                                            #
# Software is freely available for graphical display of the structure(s) in  #
# this CIF.  For information consult the CIF home page http://www.iucr.org/  #
# cif/home.html                                                              #
#                                                                            #
##############################################################################
                                             
data_global
_audit_creation_method     'SHELXL97'
_journal_date_recd_electronic     2008-01-11
_journal_date_accepted     2008-01-28
_journal_name_full     'Acta Crystallographica, Section E'
_journal_year     2008
_journal_volume     64
_journal_issue      3
_journal_page_first     m447
_journal_page_last     m447
_journal_paper_category     QM
_journal_coeditor_code     BT2669
_publ_contact_author_name     'Ng, Seik Weng'
_publ_contact_author_address
;
      Department of Chemistry
      University of Malaya
      50603 Kuala Lumpur
      Malaysia
;
_publ_contact_author_email     seikweng@um.edu.my
_publ_contact_author_fax     603-7967-6778
_publ_contact_author_phone     603-7967-6778
_publ_section_title
;
Diaquabis(4-formylbenzoato-\k<i>O</i>)zinc(II)
;
loop_
    _publ_author_name
    _publ_author_address
    'Deng, Zhao-Peng'
;
School of Chemistry and Materials Science
Heilongjiang University
Harbin 150080
People's Republic of China
;
    'Shan Gao'
;
School of Chemistry and Materials Science
Heilongjiang University
Harbin 150080
People's Republic of China
;
    'Huo, Li-Hua'
;
School of Chemistry and Materials Science
Heilongjiang University
Harbin 150080
People's Republic of China
;
    'Ng, Seik Weng'
;
Department of Chemistry
University of Malaya
50603 Kuala Lumpur
Malaysia
;
data_I
_audit_creation_method     SHELXL-97
_chemical_name_systematic
;
Diaquabis(4-formylbenzoato-\kO)zinc(II)
;
_chemical_name_common     ?
_chemical_formula_moiety     'Zn (C8 H5 O3)2 (H2 O)2'
_chemical_formula_sum     'C16 H14 O8 Zn'
_chemical_formula_iupac     '[Zn (C8 H5 O3)2 (H2 O)2]'
_chemical_formula_weight     399.64
_chemical_melting_point     ?
_symmetry_cell_setting     Monoclinic
_symmetry_space_group_name_H-M     'C 2/c'
_symmetry_space_group_name_Hall     '-C 2yc'
loop_
    _symmetry_equiv_pos_as_xyz
    'x, y, z'
    '-x, y, -z+1/2'
    'x+1/2, y+1/2, z'
    '-x+1/2, y+1/2, -z+1/2'
    '-x, -y, -z'
    'x, -y, z-1/2'
    '-x+1/2, -y+1/2, -z'
    'x+1/2, -y+1/2, z-1/2'
_cell_length_a     27.5370(10)
_cell_length_b     5.0039(2)
_cell_length_c     12.0930(6)
_cell_angle_alpha     90.00
_cell_angle_beta     110.039(2)
_cell_angle_gamma     90.00
_cell_volume     1565.40(10)
_cell_formula_units_Z     4
_cell_measurement_reflns_used     5776
_cell_measurement_theta_min     3.2
_cell_measurement_theta_max     27.5
_cell_measurement_temperature     295(2)
_exptl_crystal_description     Block
_exptl_crystal_colour     Colorless
_exptl_crystal_size_max     0.34
_exptl_crystal_size_mid     0.26
_exptl_crystal_size_min     0.18
_exptl_crystal_density_diffrn     1.696
_exptl_crystal_density_meas     ?
_exptl_crystal_density_method     'not measured'
_exptl_crystal_F_000     816
_exptl_absorpt_coefficient_mu     1.613
_exptl_absorpt_correction_type     multi-scan
_exptl_absorpt_process_details     '(ABSCOR; Higashi, 1995)'
_exptl_absorpt_correction_T_min     0.532
_exptl_absorpt_correction_T_max     0.760
_diffrn_ambient_temperature     295(2)
_diffrn_radiation_type     MoK\a
_diffrn_radiation_wavelength     0.71073
_diffrn_radiation_source     'fine-focus sealed tube'
_diffrn_radiation_monochromator     graphite
_diffrn_measurement_device_type     'Rigaku R-AXIS RAPID'
_diffrn_measurement_method     \w
_diffrn_detector_area_resol_mean     10.000
_diffrn_reflns_number     7203
_diffrn_reflns_av_R_equivalents     0.0339
_diffrn_reflns_av_sigmaI/netI     0.0285
_diffrn_reflns_theta_min     3.15
_diffrn_reflns_theta_max     27.47
_diffrn_reflns_theta_full     27.47
_diffrn_measured_fraction_theta_max     0.997
_diffrn_measured_fraction_theta_full     0.997
_diffrn_reflns_limit_h_min     -35
_diffrn_reflns_limit_h_max     35
_diffrn_reflns_limit_k_min     -6
_diffrn_reflns_limit_k_max     6
_diffrn_reflns_limit_l_min     -15
_diffrn_reflns_limit_l_max     15
_diffrn_standards_number     0
_diffrn_standards_interval_count     0
_diffrn_standards_interval_time     0
_diffrn_standards_decay_%     0
_reflns_number_total     1785
_reflns_number_gt     1448
_reflns_threshold_expression     I>2\s(I)
_refine_ls_structure_factor_coef     Fsqd
_refine_ls_matrix_type     full
_refine_ls_R_factor_all     0.0433
_refine_ls_R_factor_gt     0.0291
_refine_ls_wR_factor_gt     0.0673
_refine_ls_wR_factor_ref     0.0816
_refine_ls_goodness_of_fit_ref     1.088
_refine_ls_restrained_S_all     1.087
_refine_ls_number_reflns     1785
_refine_ls_number_parameters     132
_refine_ls_number_restraints     3
_refine_ls_hydrogen_treatment     mixed
_refine_ls_weighting_scheme     calc
_refine_ls_weighting_details
         'calc w=1/[\s^2^(Fo^2^)+(0.0444P)^2^+0.5739P] where P=(Fo^2^+2Fc^2^)/3'
_atom_sites_solution_hydrogens     geom
_atom_sites_solution_primary     direct
_atom_sites_solution_secondary     difmap
_refine_ls_shift/su_max     0.001
_refine_ls_shift/su_mean     0.000
_refine_diff_density_max     0.589
_refine_diff_density_min     -0.379
_refine_ls_extinction_method     none
_refine_ls_extinction_coef     ?
loop_
    _atom_type_symbol
    _atom_type_description
    _atom_type_scat_dispersion_real
    _atom_type_scat_dispersion_imag
    _atom_type_scat_source
    'C' 'C' 0.0033 0.0016
                         'International Tables Vol C Tables 4.2.6.8 and 6.1.1.4'
    'H' 'H' 0.0000 0.0000
                         'International Tables Vol C Tables 4.2.6.8 and 6.1.1.4'
    'O' 'O' 0.0106 0.0060
                         'International Tables Vol C Tables 4.2.6.8 and 6.1.1.4'
    'Zn' 'Zn' 0.2839 1.4301
                         'International Tables Vol C Tables 4.2.6.8 and 6.1.1.4'
_computing_data_collection     'RAPID-AUTO (Rigaku, 1998)'
_computing_cell_refinement     'RAPID-AUTO (Rigaku, 1998)'
_computing_data_reduction     'CrystalStructure (Rigaku/MSC, 2002)'
_computing_structure_solution     'SHELXS97 (Sheldrick, 2008)'
_computing_structure_refinement     'SHELXL97 (Sheldrick, 2008)'
_computing_molecular_graphics     'X-SEED (Barbour, 2001)'
_computing_publication_material     'publCIF (Westrip, 2008)'
loop_
    _atom_site_type_symbol
    _atom_site_label
    _atom_site_fract_x
    _atom_site_fract_y
    _atom_site_fract_z
    _atom_site_U_iso_or_equiv
    _atom_site_adp_type
    _atom_site_calc_flag
    _atom_site_refinement_flags
    _atom_site_occupancy
    _atom_site_disorder_assembly
    _atom_site_disorder_group
    Zn Zn1 0.5000 0.07300(7) 0.7500 0.03500(15) Uani d S 1 . .
    O O1W 0.52887(7) -0.2045(3) 0.67306(15) 0.0420(4) Uani d D 1 . .
    O O1 0.44080(6) 0.3312(3) 0.69827(13) 0.0347(4) Uani d . 1 . .
    O O2 0.46297(6) 0.2522(3) 0.54394(14) 0.0396(4) Uani d . 1 . .
    O O3 0.28940(13) 1.2782(7) 0.2481(3) 0.0537(13) Uani d P 0.508(5) A 1
    O O3' 0.25060(16) 1.2320(10) 0.3707(4) 0.0757(18) Uani d P 0.492(5) A 2
    H H1W1 0.5398(10) -0.346(3) 0.7104(19) 0.051(8) Uiso d D 1 . .
    H H1W2 0.5313(11) -0.208(5) 0.6055(12) 0.062(9) Uiso d D 1 . .
    C C1 0.43534(8) 0.3714(4) 0.59025(19) 0.0299(5) Uani d . 1 . .
    C C2 0.39595(8) 0.5736(4) 0.52428(18) 0.0283(4) Uani d . 1 . .
    C C3 0.35743(9) 0.6552(5) 0.5675(2) 0.0396(5) Uani d . 1 . .
    H H3 0.3554 0.5809 0.6363 0.048 Uiso calc R 1 . .
    C C4 0.32199(9) 0.8489(6) 0.5070(2) 0.0444(6) Uani d . 1 . .
    H H4 0.2963 0.9046 0.5357 0.053 Uiso calc R 1 . .
    C C5 0.32469(8) 0.9588(4) 0.4047(2) 0.0348(5) Uani d . 1 A .
    C C6 0.36283(9) 0.8759(5) 0.3612(2) 0.0373(5) Uani d . 1 . .
    H H6 0.3645 0.9485 0.2919 0.045 Uiso calc R 1 . .
    C C7 0.39830(9) 0.6846(5) 0.4219(2) 0.0358(5) Uani d . 1 . .
    H H7 0.4240 0.6303 0.3932 0.043 Uiso calc R 1 . .
    C C8 0.28767(9) 1.1697(5) 0.3399(2) 0.0460(6) Uani d . 1 . .
    H H8 0.2621 1.2233 0.3691 0.055 Uiso calc PR 0.508(5) A 1
    H H8' 0.2924 1.2551 0.2760 0.055 Uiso calc PR 0.492(5) A 2
loop_
    _atom_site_aniso_label
    _atom_site_aniso_U_11
    _atom_site_aniso_U_22
    _atom_site_aniso_U_33
    _atom_site_aniso_U_12
    _atom_site_aniso_U_13
    _atom_site_aniso_U_23
    Zn1 0.0384(2) 0.02089(19) 0.0487(3) 0.000 0.01878(17) 0.000
    O1W 0.0676(11) 0.0278(8) 0.0359(10) 0.0119(8) 0.0247(8) 0.0052(7)
    O1 0.0445(9) 0.0313(8) 0.0266(8) -0.0005(7) 0.0101(6) 0.0054(6)
    O2 0.0460(9) 0.0351(8) 0.0355(9) 0.0121(7) 0.0111(7) -0.0003(7)
    O3 0.051(2) 0.055(2) 0.052(2) 0.0156(17) 0.0141(17) 0.0215(19)
    O3' 0.058(3) 0.086(4) 0.079(3) 0.036(2) 0.019(2) 0.008(3)
    C1 0.0335(11) 0.0244(10) 0.0276(11) -0.0051(8) 0.0051(8) -0.0011(8)
    C2 0.0318(10) 0.0251(10) 0.0264(10) -0.0022(8) 0.0078(8) -0.0022(9)
    C3 0.0413(12) 0.0478(13) 0.0338(13) 0.0033(11) 0.0180(10) 0.0055(10)
    C4 0.0356(12) 0.0557(15) 0.0458(15) 0.0093(11) 0.0190(10) -0.0025(12)
    C5 0.0314(11) 0.0341(12) 0.0337(12) 0.0016(9) 0.0044(9) -0.0032(10)
    C6 0.0418(12) 0.0386(12) 0.0322(12) 0.0061(10) 0.0135(9) 0.0093(10)
    C7 0.0417(12) 0.0366(11) 0.0342(12) 0.0106(10) 0.0196(10) 0.0037(10)
    C8 0.0368(13) 0.0432(13) 0.0497(16) 0.0091(11) 0.0043(11) -0.0036(12)
loop_
    _geom_bond_atom_site_label_1
    _geom_bond_atom_site_label_2
    _geom_bond_site_symmetry_2
    _geom_bond_distance
    _geom_bond_publ_flag
    Zn1 O1w . 1.983(2) yes
    Zn1 O1w 2_656 1.983(2) ?
    Zn1 O1 2_656 2.005(2) ?
    Zn1 O1 . 2.005(2) yes
    Zn1 O2 . 2.512(2) yes
    O1W H1W1 . 0.840(10)
                       ?
    O1W H1W2 . 0.840(10)
                       ?
    O1 C1 . 1.279(3) ?
    O2 C1 . 1.241(3) ?
    O3 C8 . 1.251(4) ?
    O3' C8 . 1.240(5) ?
    C1 C2 . 1.498(3) ?
    C2 C7 . 1.379(3) ?
    C2 C3 . 1.395(3) ?
    C3 C4 . 1.392(4) ?
    C3 H3 . 0.9300 ?
    C4 C5 . 1.379(4) ?
    C4 H4 . 0.9300 ?
    C5 C6 . 1.389(3) ?
    C5 C8 . 1.490(3) ?
    C6 C7 . 1.385(3) ?
    C6 H6 . 0.9300 ?
    C7 H7 . 0.9300 ?
    C8 H8 . 0.9300 ?
    C8 H8' . 0.9300 ?
loop_
    _geom_angle_atom_site_label_1
    _geom_angle_atom_site_label_2
    _geom_angle_atom_site_label_3
    _geom_angle_site_symmetry_1
    _geom_angle_site_symmetry_3
    _geom_angle
    _geom_angle_publ_flag
    O1W Zn1 O1W . 2_656 91.11(10) ?
    O1W Zn1 O1 . 2_656 100.59(7) ?
    O1W Zn1 O1 2_656 2_656 135.95(7) ?
    O1W Zn1 O1 . . 135.95(7) ?
    O1W Zn1 O1 2_656 . 100.59(7) ?
    O1 Zn1 O1 2_656 . 99.75(9) ?
    Zn1 O1W H1W1 . . 117.8(17) ?
    Zn1 O1W H1W2 . . 130.4(17) ?
    H1W1 O1W H1W2 . . 111.8(16) ?
    C1 O1 Zn1 . . 102.62(13) ?
    O2 C1 O1 . . 120.65(19) ?
    O2 C1 C2 . . 121.9(2) ?
    O1 C1 C2 . . 117.42(19) ?
    C7 C2 C3 . . 119.6(2) ?
    C7 C2 C1 . . 120.14(19) ?
    C3 C2 C1 . . 120.2(2) ?
    C4 C3 C2 . . 119.5(2) ?
    C4 C3 H3 . . 120.2 ?
    C2 C3 H3 . . 120.2 ?
    C5 C4 C3 . . 120.4(2) ?
    C5 C4 H4 . . 119.8 ?
    C3 C4 H4 . . 119.8 ?
    C4 C5 C6 . . 120.0(2) ?
    C4 C5 C8 . . 121.1(2) ?
    C6 C5 C8 . . 118.9(2) ?
    C7 C6 C5 . . 119.6(2) ?
    C7 C6 H6 . . 120.2 ?
    C5 C6 H6 . . 120.2 ?
    C2 C7 C6 . . 120.8(2) ?
    C2 C7 H7 . . 119.6 ?
    C6 C7 H7 . . 119.6 ?
    O3 C8 O3' . . 116.3(3) ?
    O3 C8 C5 . . 123.1(3) ?
    O3' C8 C5 . . 120.4(3) ?
    O3 C8 H8 . . 118.4 ?
    C5 C8 H8 . . 118.4 ?
    O3' C8 H8' . . 119.8 ?
    C5 C8 H8' . . 119.8 ?
    H8 C8 H8' . . 121.5 ?
loop_
    _geom_torsion_atom_site_label_1
    _geom_torsion_atom_site_label_2
    _geom_torsion_atom_site_label_3
    _geom_torsion_atom_site_label_4
    _geom_torsion_site_symmetry_1
    _geom_torsion_site_symmetry_2
    _geom_torsion_site_symmetry_3
    _geom_torsion_site_symmetry_4
    _geom_torsion
    _geom_torsion_publ_flag
    O1W Zn1 O1 C1 . . . . -27.75(17) ?
    O1W Zn1 O1 C1 2_656 . . . -130.56(13) ?
    O1 Zn1 O1 C1 2_656 . . . 88.73(13) ?
    Zn1 O1 C1 O2 . . . . 2.0(2) ?
    Zn1 O1 C1 C2 . . . . -175.83(14) ?
    O2 C1 C2 C7 . . . . -17.2(3) ?
    O1 C1 C2 C7 . . . . 160.7(2) ?
    O2 C1 C2 C3 . . . . 164.4(2) ?
    O1 C1 C2 C3 . . . . -17.8(3) ?
    C7 C2 C3 C4 . . . . -0.3(4) ?
    C1 C2 C3 C4 . . . . 178.2(2) ?
    C2 C3 C4 C5 . . . . 0.3(4) ?
    C3 C4 C5 C6 . . . . 0.1(4) ?
    C3 C4 C5 C8 . . . . -178.9(2) ?
    C4 C5 C6 C7 . . . . -0.6(4) ?
    C8 C5 C6 C7 . . . . 178.5(2) ?
    C3 C2 C7 C6 . . . . -0.1(3) ?
    C1 C2 C7 C6 . . . . -178.6(2) ?
    C5 C6 C7 C2 . . . . 0.6(4) ?
    C4 C5 C8 O3 . . . . 178.6(3) ?
    C6 C5 C8 O3 . . . . -0.5(4) ?
    C4 C5 C8 O3' . . . . -7.0(5) ?
    C6 C5 C8 O3' . . . . 173.9(3) ?
loop_
    _geom_hbond_atom_site_label_D
    _geom_hbond_atom_site_label_H
    _geom_hbond_atom_site_label_A
    _geom_hbond_site_symmetry_A
    _geom_hbond_distance_DH
    _geom_hbond_distance_HA
    _geom_hbond_distance_DA
    _geom_hbond_angle_DHA
    _geom_hbond_publ_flag
    O1W H1W1 O1 2_646 0.840(10)
                              1.930(10)
                                      2.761(2) 174(3) y
    O1W H1W2 O2 5_656 0.840(10)
                              1.880(10)
                                      2.720(2) 174(3) y
