# Supplementary material for: Diaqua­bis(4-formyl­benzoato-κO)zinc(II)
Source: Acta Crystallogr Sect E Struct Rep Online. 2008 Feb 6;64(Pt 3):m447. doi: 10.1107/S1600536808003152 (PMC2960827; doi:10.1107/S1600536808003152)
Supplement: Supplementary file 2 [file e-64-0m447-Isup2.hkl]

# 
# h,k,l, Fc-squared, Fo-squared, sigma(Fo-squared) and status flag 
# 
data_I
_shelx_title '   C2/c' 
_shelx_refln_list_code          4 
_shelx_F_calc_maximum      311.81 
_exptl_crystal_F_000       816.00 
_reflns_d_resolution_high  0.7705 
 
loop_ 
 _symmetry_equiv_pos_as_xyz 
 'x, y, z' 
 '-x, y, -z+1/2' 
 'x+1/2, y+1/2, z' 
 '-x+1/2, y+1/2, -z+1/2' 
 '-x, -y, -z' 
 'x, -y, z-1/2' 
 '-x+1/2, -y+1/2, -z' 
 'x+1/2, -y+1/2, z-1/2' 
 
_cell_length_a    27.5367 
_cell_length_b     5.0039 
_cell_length_c    12.0930 
_cell_angle_alpha  90.000 
_cell_angle_beta  110.039 
_cell_angle_gamma  90.000 
 
_shelx_F_squared_multiplier     1.000 
 
loop_ 
 _refln_index_h 
 _refln_index_k 
 _refln_index_l 
 _refln_F_squared_calc 
 _refln_F_squared_meas 
 _refln_F_squared_sigma 
 _refln_observed_status 
   4   0   0     8498.13     9012.48    210.62 o 
   6   0   0     9981.05     9816.94    160.96 o 
   8   0   0     1062.81     1023.66     32.36 o 
  10   0   0      750.31      707.82     16.00 o 
  12   0   0      214.40      216.55     16.02 o 
  14   0   0     1399.66     1286.13     31.40 o 
  16   0   0     2281.64     2366.33     32.67 o 
  18   0   0     2620.67     2867.97     32.80 o 
  20   0   0     2559.53     2631.03     34.71 o 
  22   0   0     1533.28     1604.37     41.78 o 
  24   0   0      232.73      288.52     36.07 o 
  26   0   0      147.14      119.58     18.66 o 
  28   0   0     4310.63     4562.05     60.01 o 
  30   0   0      998.09     1019.69    120.15 o 
  32   0   0      210.85      183.38     63.41 o 
   1   1   0     2840.54     2740.04     15.63 o 
   3   1   0     1080.68     1038.09     11.15 o 
   5   1   0    43511.76    48675.67    386.57 o 
   7   1   0    17615.96    18705.50    331.90 o 
   9   1   0     4108.97     3712.30     33.65 o 
  11   1   0     7040.33     7021.41     57.09 o 
  13   1   0     2531.52     2451.89     31.95 o 
  15   1   0     2040.61     2056.16     30.99 o 
  17   1   0     2173.01     2243.83     57.52 o 
  19   1   0      149.96      150.84     20.59 o 
  21   1   0      607.88      641.10     33.51 o 
  23   1   0     4650.68     4942.80     67.90 o 
  25   1   0      854.94      915.54     28.60 o 
  27   1   0      403.94      472.06     22.43 o 
  29   1   0      307.37      324.70     66.71 o 
  31   1   0       17.64       16.61     17.29 o 
  33   1   0      219.11       69.93     70.89 o 
   0   2   0     7599.82     8272.57     75.22 o 
   2   2   0       34.32       24.56      4.62 o 
   4   2   0     1115.55     1300.41     17.29 o 
   6   2   0     5159.43     5311.29     46.30 o 
   8   2   0     3371.91     3360.74     26.56 o 
  10   2   0     6135.28     6348.50     42.72 o 
  12   2   0     8389.63     8565.68     71.03 o 
  14   2   0     2150.81     2100.15     54.15 o 
  16   2   0     3181.75     3166.89     44.58 o 
  18   2   0     2400.11     2397.72     43.06 o 
  20   2   0      222.22      226.45     22.06 o 
  22   2   0      897.58      884.11     28.97 o 
  24   2   0      161.72      125.29     44.87 o 
  26   2   0      317.32      328.83     61.47 o 
  28   2   0       24.12        9.55     23.34 o 
  30   2   0       97.53       41.35     22.57 o 
   1   3   0     1805.56     1819.49     19.01 o 
   3   3   0      168.85      176.98     11.59 o 
   5   3   0      780.62      840.01     19.80 o 
   7   3   0      120.51      139.67     14.92 o 
   9   3   0      218.51      237.30     17.01 o 
  11   3   0       96.66       94.89      9.07 o 
  13   3   0      735.95      708.23     12.68 o 
  15   3   0      585.93      544.79     21.70 o 
  17   3   0     1026.40      953.66     37.05 o 
  19   3   0      425.43      317.24     27.73 o 
  21   3   0      192.60      147.75     22.67 o 
  23   3   0      179.25      135.87     16.65 o 
  25   3   0       19.63       14.14     20.43 o 
  27   3   0        6.75       21.84     27.83 o 
  29   3   0       47.30       44.52     31.96 o 
   0   4   0      777.25      806.47     51.85 o 
   2   4   0       82.01       83.70     21.53 o 
   4   4   0      515.84      474.72     26.07 o 
   6   4   0       13.42        3.02     18.22 o 
   8   4   0       40.40       39.00     15.89 o 
  10   4   0       24.78       17.33     18.53 o 
  12   4   0      196.92      204.49     16.43 o 
  14   4   0     1595.15     1559.97     29.03 o 
  16   4   0      855.40      767.37     55.10 o 
  18   4   0      319.48      305.93     43.74 o 
  20   4   0       93.36      130.98     41.25 o 
  22   4   0       45.89       71.69     49.75 o 
  24   4   0      127.92      126.27     46.93 o 
  26   4   0       14.70       27.81     34.98 o 
   1   5   0      368.11      417.18     46.41 o 
   3   5   0      268.62      258.68     34.99 o 
   5   5   0      279.63      313.86     28.16 o 
   7   5   0      719.50      722.64     28.87 o 
   9   5   0      631.26      685.03     29.82 o 
  11   5   0      322.20      358.36     63.16 o 
  13   5   0      626.03      629.26     25.07 o 
  15   5   0      584.53      630.58     49.58 o 
  17   5   0      305.66      364.00     48.89 o 
  19   5   0      228.13       47.97     66.93 o 
  21   5   0      442.35      304.31    220.09 o 
   0   6   0      346.89      374.22     65.69 o 
   2   6   0      828.54      875.33     65.98 o 
   4   6   0      741.20      817.16     41.22 o 
   6   6   0      589.46      641.31     42.03 o 
   8   6   0     1032.42     1080.65     40.34 o 
  10   6   0      713.58      677.96     28.40 o 
  12   6   0      442.61      386.17    109.71 o 
 -33   1   1      126.15       47.86     51.90 o 
 -31   1   1       80.42       45.65     24.26 o 
 -29   1   1       11.40       -0.69     14.36 o 
 -27   1   1      238.35        1.28     24.32 o 
 -25   1   1        9.38       11.87     19.96 o 
 -23   1   1      681.72      682.32     28.25 o 
 -21   1   1     1575.78     1580.35     41.17 o 
 -19   1   1      550.36      535.42     24.43 o 
 -17   1   1     5295.71     5436.54     87.17 o 
 -15   1   1     2049.91     2011.51     27.28 o 
 -13   1   1      661.23      588.03     16.34 o 
 -11   1   1     2483.39     2314.03     31.12 o 
  -9   1   1      633.77      543.08     11.30 o 
  -7   1   1    12360.18    12844.80    273.11 o 
  -5   1   1    15391.58    16453.32    154.02 o 
  -3   1   1     3154.95     3192.56     37.44 o 
  -1   1   1     1199.43     1300.96     18.91 o 
   1   1   1    11141.40    11737.14     78.92 o 
   3   1   1     4646.60     4971.12     67.10 o 
   5   1   1    53817.61    61656.47    425.07 o 
   7   1   1     1201.93     1313.40     12.34 o 
   9   1   1     5607.88     6367.87     38.80 o 
  11   1   1     1329.78     1399.01     20.86 o 
  13   1   1     3702.38     3841.07     31.48 o 
  15   1   1     2462.44     2336.23     28.82 o 
  17   1   1     4590.06     4565.20     43.05 o 
  19   1   1      570.93      603.88     21.93 o 
  21   1   1     1015.46     1089.95     27.71 o 
  23   1   1     1322.31     1423.80     33.71 o 
  25   1   1       31.53       42.37     15.74 o 
  27   1   1        1.04       -5.25     14.69 o 
  29   1   1      162.14      184.23     46.24 o 
  31   1   1      485.95      470.11     26.70 o 
 -32   2   1       40.90       29.98     20.75 o 
 -30   2   1      307.59      333.58     64.85 o 
 -28   2   1      594.25      580.25     55.63 o 
 -26   2   1      517.60      575.00     35.26 o 
 -24   2   1      566.51      591.47     30.31 o 
 -22   2   1     3477.09     3439.52     52.72 o 
 -20   2   1     1244.32     1258.89     30.56 o 
 -18   2   1      707.13      714.91     30.62 o 
 -16   2   1     2014.38     1975.02     32.02 o 
 -14   2   1     5055.06     4839.32     48.75 o 
 -12   2   1     7111.59     7318.89     53.82 o 
 -10   2   1    13288.77    13802.48     88.42 o 
  -8   2   1     6671.69     6474.41     48.05 o 
  -6   2   1     5869.32     5909.52     45.31 o 
  -4   2   1     1399.71     1396.44     16.92 o 
  -2   2   1      610.46      541.33     11.27 o 
   0   2   1      600.49      499.34     10.25 o 
   2   2   1      549.48      455.93      8.11 o 
   4   2   1       34.17       17.62      7.32 o 
   6   2   1    22720.80    24706.62    154.53 o 
   8   2   1    17940.15    19131.65    143.15 o 
  10   2   1      205.15      171.10      5.46 o 
  12   2   1     1156.20     1110.07     13.22 o 
  14   2   1      777.09      815.32     18.99 o 
  16   2   1     1013.61     1036.73     23.46 o 
  18   2   1     2908.74     2955.42     42.10 o 
  20   2   1      804.67      807.52     24.67 o 
  22   2   1     1048.26     1065.57     32.88 o 
  24   2   1      984.97     1010.77     47.15 o 
  26   2   1      562.80      587.06     29.00 o 
  28   2   1       92.54       87.58     21.99 o 
  30   2   1       67.22       38.45     27.06 o 
 -29   3   1      223.64      316.46     92.70 o 
 -27   3   1      660.16      627.22     84.73 o 
 -25   3   1      341.02      323.63     31.71 o 
 -23   3   1      975.92      964.96     57.59 o 
 -21   3   1     1094.84     1061.96     64.02 o 
 -19   3   1     1807.42     1726.64     71.51 o 
 -17   3   1     2579.23     2386.42     83.19 o 
 -15   3   1     4564.79     4417.67     36.43 o 
 -13   3   1     1079.01     1033.52     14.61 o 
 -11   3   1      865.75      817.31      8.92 o 
  -9   3   1      966.89      869.86     11.82 o 
  -7   3   1     1767.95     1802.59     25.93 o 
  -5   3   1     6796.99     6711.75     95.05 o 
  -3   3   1     1830.05     1792.66     19.89 o 
  -1   3   1     2655.91     2743.96     41.76 o 
   1   3   1    16660.15    16973.39    146.76 o 
   3   3   1     6317.48     6368.59     57.01 o 
   5   3   1     7899.91     7826.06     60.67 o 
   7   3   1     6400.77     6363.14     65.88 o 
   9   3   1     7817.00     7843.60     73.30 o 
  11   3   1     4252.68     4285.99     49.46 o 
  13   3   1     4873.09     4957.32     51.27 o 
  15   3   1     1525.46     1589.82     43.27 o 
  17   3   1      600.29      640.92     42.96 o 
  19   3   1      158.46      170.97     48.88 o 
  21   3   1       99.96      118.14     33.31 o 
  23   3   1      497.47      611.42     51.84 o 
  25   3   1      250.83      245.17     90.86 o 
  27   3   1       23.69        9.62     31.10 o 
 -26   4   1       56.19       92.88     46.57 o 
 -24   4   1      157.62      131.82     55.75 o 
 -22   4   1      754.38      824.62     57.68 o 
 -20   4   1      790.50      860.92     82.63 o 
 -18   4   1     1760.04     1799.70     76.48 o 
 -16   4   1      672.10      652.58     16.20 o 
 -14   4   1      559.81      569.29     18.84 o 
 -12   4   1     1223.04     1271.80     25.00 o 
 -10   4   1     1088.25     1105.81     25.22 o 
  -8   4   1      784.08      777.42     23.88 o 
  -6   4   1     1709.21     1698.87     45.25 o 
  -4   4   1     4723.73     4570.42     43.60 o 
  -2   4   1     4100.95     4030.58     48.39 o 
   0   4   1     8891.40     8733.18     72.40 o 
   2   4   1     5695.68     5854.41     99.09 o 
   4   4   1     2462.02     2622.01     40.76 o 
   6   4   1     2009.55     2001.54     34.50 o 
   8   4   1     1653.75     1734.35     33.45 o 
  10   4   1     1795.14     1800.30     34.82 o 
  12   4   1     1092.26     1180.83     42.62 o 
  14   4   1      801.11      813.52     26.51 o 
  16   4   1     1269.60     1161.42     62.20 o 
  18   4   1      844.00      867.85     82.97 o 
  20   4   1      326.92      339.46     40.84 o 
  22   4   1       79.97       93.39     36.34 o 
  24   4   1      322.01      436.52     60.18 o 
 -21   5   1       24.25       20.31     43.16 o 
 -19   5   1        3.77       -4.61     31.71 o 
 -17   5   1      247.50      326.00     46.93 o 
 -15   5   1      210.31       -1.25     24.39 o 
 -13   5   1      442.54      446.20     20.80 o 
 -11   5   1     1154.06     1170.35     28.36 o 
  -9   5   1     2388.39     2349.30     37.84 o 
  -7   5   1     1625.56     1561.44     35.89 o 
  -5   5   1     1185.39     1210.40     32.70 o 
  -3   5   1      495.98      482.14     21.25 o 
  -1   5   1      390.99      429.09     38.92 o 
   1   5   1      365.84      391.37     38.06 o 
   3   5   1      477.69      483.86     39.11 o 
   5   5   1     1781.74     1765.73     68.42 o 
   7   5   1      683.54      676.96     29.81 o 
   9   5   1       66.90       68.47     23.80 o 
  11   5   1      487.13      493.65     21.98 o 
  13   5   1      231.49      185.04     67.64 o 
  15   5   1       72.13       27.88     55.28 o 
  17   5   1       69.94       74.33     42.73 o 
  19   5   1      631.73      762.22     53.15 o 
 -12   6   1      164.04      107.84     26.73 o 
 -10   6   1      157.38      120.72     28.38 o 
  -8   6   1        6.62        4.84     16.54 o 
  -6   6   1       51.48       30.07     25.41 o 
  -4   6   1      398.73      439.91     36.85 o 
  -2   6   1      167.87      172.97     37.26 o 
   0   6   1       37.31       35.05     28.42 o 
   2   6   1       17.43       30.02     28.48 o 
   4   6   1        9.16        5.79     24.62 o 
   6   6   1       32.37       25.79     34.10 o 
   8   6   1       13.49        9.60     19.73 o 
  10   6   1       86.42       57.81     26.48 o 
 -34   0   2      440.39      435.07    122.53 o 
 -32   0   2      904.74      881.13     81.28 o 
 -30   0   2       26.36       35.43     18.20 o 
 -28   0   2      151.40      179.07     15.95 o 
 -26   0   2      571.05      588.06     31.93 o 
 -24   0   2     1363.37     1410.24     32.43 o 
 -22   0   2     2208.58     2180.63     46.69 o 
 -20   0   2     3763.09     3736.08     57.13 o 
 -18   0   2     4387.05     4177.90     43.44 o 
 -16   0   2     5367.13     5643.85     54.94 o 
 -14   0   2    13088.51    13938.94    182.62 o 
 -12   0   2     1266.79     1336.03     43.11 o 
 -10   0   2      245.26      256.68     12.25 o 
  -8   0   2    11066.04    10475.09     99.99 o 
  -6   0   2     6769.34     6666.16     71.90 o 
  -4   0   2    97224.45    98118.46    952.70 o 
  -2   0   2     4946.90     5023.17     51.03 o 
   0   0   2     1606.05     1536.48     23.92 o 
   2   0   2    16978.91    17428.46    134.33 o 
   4   0   2    11303.59    11247.55     77.76 o 
   6   0   2     3962.79     3622.74     31.48 o 
   8   0   2     4048.04     3808.61     34.26 o 
  10   0   2    11082.52    11138.72     95.31 o 
  12   0   2     8379.54     8624.48     81.78 o 
  14   0   2    23804.66    25399.91    224.68 o 
  16   0   2     4004.03     3971.08     43.03 o 
  18   0   2     1607.22     1600.99     25.21 o 
  20   0   2      782.93      871.73     21.59 o 
  22   0   2       61.40       48.33     14.35 o 
  24   0   2     2478.88     2661.35     44.56 o 
  26   0   2      352.59      377.10     17.63 o 
  28   0   2       24.64        2.53     58.96 o 
  30   0   2      260.10      266.36     63.63 o 
 -33   1   2      135.28      109.16     38.91 o 
 -31   1   2      402.26      420.77     23.70 o 
 -29   1   2      695.34      729.60     31.79 o 
 -27   1   2     2771.88     2894.98     62.16 o 
 -25   1   2      529.64      560.31     28.14 o 
 -23   1   2      194.43      227.81     25.40 o 
 -21   1   2     2747.77     2820.96     51.19 o 
 -19   1   2     2284.77     2225.09     39.20 o 
 -17   1   2      310.03      271.93      8.44 o 
 -15   1   2     2776.79     2730.98     27.35 o 
 -13   1   2     8771.72     8460.42     79.56 o 
 -11   1   2     7292.54     7410.90     70.37 o 
  -9   1   2    12609.37    13535.71    200.92 o 
  -7   1   2     4380.06     4313.76     40.80 o 
  -5   1   2     1906.39     1791.97     21.20 o 
  -3   1   2     3024.67     2914.04     31.05 o 
  -1   1   2      758.06      657.37     17.34 o 
   1   1   2    42107.45    44653.52    290.34 o 
   3   1   2    15616.92    15985.93    100.75 o 
   5   1   2      403.03      322.19      9.70 o 
   7   1   2    15952.16    16691.90    107.49 o 
   9   1   2    17111.15    18231.64     95.92 o 
  11   1   2     1160.31     1042.69     19.13 o 
  13   1   2     1211.05     1117.65     22.75 o 
  15   1   2     1614.72     1630.75     22.11 o 
  17   1   2     1029.97     1026.03     12.70 o 
  19   1   2     2768.90     2835.45     29.43 o 
  21   1   2      970.35      972.64     30.70 o 
  23   1   2      405.49      456.99     26.02 o 
  25   1   2      445.75      500.12     23.23 o 
  27   1   2       23.46       22.97     15.97 o 
  29   1   2      424.79      430.49     76.93 o 
  31   1   2      329.85       96.25    106.90 o 
 -32   2   2      147.92       89.54     38.76 o 
 -30   2   2      105.11       57.56     24.35 o 
 -28   2   2      158.39       85.13     38.65 o 
 -26   2   2      789.71      759.57     48.84 o 
 -24   2   2      241.97      235.24     25.72 o 
 -22   2   2     2031.42     2104.09     42.98 o 
 -20   2   2     1054.83     1074.19     29.25 o 
 -18   2   2        7.42       10.93     15.02 o 
 -16   2   2     2098.32     2066.85     42.82 o 
 -14   2   2     1548.51     1511.44     15.71 o 
 -12   2   2     4593.67     4377.68     48.13 o 
 -10   2   2     3284.83     3169.85     33.79 o 
  -8   2   2      882.85      811.80     16.88 o 
  -6   2   2     3861.93     3758.95     44.94 o 
  -4   2   2     2742.70     2784.96     40.00 o 
  -2   2   2     4444.25     4332.82     41.83 o 
   0   2   2      786.97      751.31     17.71 o 
   2   2   2     6011.74     6116.47     46.18 o 
   4   2   2      913.61      938.36     10.09 o 
   6   2   2     3842.05     3901.51     33.22 o 
   8   2   2     6197.06     6347.48     46.43 o 
  10   2   2      100.82      110.77      8.03 o 
  12   2   2      318.51      323.89      8.23 o 
  14   2   2        5.31        5.19      3.68 o 
  16   2   2      162.94      168.44     17.38 o 
  18   2   2      493.90      546.45     20.20 o 
  20   2   2      202.98      215.91     18.71 o 
  22   2   2      574.51      575.02     25.25 o 
  24   2   2      565.56      582.74     28.09 o 
  26   2   2      536.85      568.03     27.40 o 
  28   2   2      152.12       71.92     43.41 o 
  30   2   2      130.22       72.23     35.85 o 
 -29   3   2       19.77       18.49     18.84 o 
 -27   3   2      118.74      105.69     28.15 o 
 -25   3   2        5.13       10.08     22.11 o 
 -23   3   2       45.09       39.66     15.78 o 
 -21   3   2      204.72      168.94     17.41 o 
 -19   3   2       90.56       74.17     13.67 o 
 -17   3   2     2341.29     2301.08     32.00 o 
 -15   3   2     1207.64     1192.80     20.12 o 
 -13   3   2     1289.58     1307.33     24.54 o 
 -11   3   2      149.30      157.53     13.61 o 
  -9   3   2      487.07      515.23     11.46 o 
  -7   3   2      143.53      137.22      9.29 o 
  -5   3   2     2496.94     2451.84     25.32 o 
  -3   3   2      967.06      963.48     16.40 o 
  -1   3   2     1173.11     1170.38     17.98 o 
   1   3   2      177.62      191.62     11.08 o 
   3   3   2       21.52       22.76      9.42 o 
   5   3   2      221.13      218.81     12.72 o 
   7   3   2      778.54      768.46     23.15 o 
   9   3   2     1162.17     1183.54     19.09 o 
  11   3   2      532.41      569.01     17.35 o 
  13   3   2     1959.75     1870.84     31.63 o 
  15   3   2        2.08       11.00      7.04 o 
  17   3   2      159.14      166.23     25.76 o 
  19   3   2      152.18      129.93     26.82 o 
  21   3   2        0.81        7.33     23.70 o 
  23   3   2       50.54       28.25     36.63 o 
  25   3   2       28.61       27.20     29.32 o 
  27   3   2       65.43       50.31     32.80 o 
 -26   4   2       42.11       32.47     93.62 o 
 -24   4   2      112.15      134.26     45.89 o 
 -22   4   2      389.84      391.51     50.16 o 
 -20   4   2      417.86      414.64     48.09 o 
 -18   4   2      378.40      331.85     12.08 o 
 -16   4   2       13.77        6.34      9.65 o 
 -14   4   2       50.12       63.60     12.95 o 
 -12   4   2        3.59        1.49     10.24 o 
 -10   4   2      383.91      339.38     10.41 o 
  -8   4   2      116.51      138.54      9.72 o 
  -6   4   2      368.79      391.81     14.68 o 
  -4   4   2     1012.03     1031.66     20.22 o 
  -2   4   2     1241.29     1201.41     20.26 o 
   0   4   2      110.48      115.25     11.58 o 
   2   4   2      493.70      475.65     19.45 o 
   4   4   2      186.79      176.00     19.27 o 
   6   4   2        1.34       13.11     12.14 o 
   8   4   2       36.68       45.00     14.50 o 
  10   4   2      310.51      295.66     21.66 o 
  12   4   2       16.44       13.04     13.45 o 
  14   4   2        0.66        6.83     14.56 o 
  16   4   2       40.06       25.29      9.51 o 
  18   4   2       61.70       64.80     35.44 o 
  20   4   2        3.20       14.07     28.58 o 
  22   4   2        5.25       12.62     30.60 o 
  24   4   2      150.49      111.54     54.11 o 
 -21   5   2      177.53       87.76    101.93 o 
 -19   5   2      495.43      510.33     53.56 o 
 -17   5   2      716.95      711.81     53.00 o 
 -15   5   2      795.93      790.81     23.62 o 
 -13   5   2      686.63      720.78     24.16 o 
 -11   5   2      769.68      754.60     24.95 o 
  -9   5   2      758.26      750.73     27.64 o 
  -7   5   2     1072.42     1095.96     29.89 o 
  -5   5   2      799.24      791.46     24.22 o 
  -3   5   2      153.92      162.09     12.41 o 
  -1   5   2      690.00      707.99     27.18 o 
   1   5   2      728.65      779.47     27.10 o 
   3   5   2      699.15      706.11     29.98 o 
   5   5   2       46.75       59.86     19.79 o 
   7   5   2        7.52       11.25     16.06 o 
   9   5   2      114.54      110.22     19.60 o 
  11   5   2      210.35      186.01     36.91 o 
  13   5   2      236.23       47.85     60.66 o 
  15   5   2      422.23      428.43     47.18 o 
  17   5   2      498.69      531.37     48.38 o 
  19   5   2      329.06      212.79     98.98 o 
 -12   6   2     1388.11     1314.84     34.35 o 
 -10   6   2      977.67      929.20     31.93 o 
  -8   6   2      501.88      524.17     88.80 o 
  -6   6   2     1112.30     1151.20     44.56 o 
  -4   6   2      453.07      511.04     44.09 o 
  -2   6   2      288.58      332.88     37.06 o 
   0   6   2      192.07      211.44     39.67 o 
   2   6   2      145.04      135.27     66.42 o 
   4   6   2      482.72      577.46     41.82 o 
   6   6   2      747.45      801.03     45.29 o 
   8   6   2      903.24      927.24     56.14 o 
  10   6   2      275.50      143.33    106.89 o 
 -33   1   3        8.35       -3.45     23.30 o 
 -31   1   3       93.18       21.72     27.81 o 
 -29   1   3        1.55       -1.44     14.90 o 
 -27   1   3      131.43       85.33     32.26 o 
 -25   1   3      194.15      160.34      8.95 o 
 -23   1   3      165.93      173.47     11.41 o 
 -21   1   3     2659.01     2534.39     55.70 o 
 -19   1   3     1454.70     1345.11     43.26 o 
 -17   1   3     1874.12     1723.22     45.84 o 
 -15   1   3     2230.19     2120.55     28.23 o 
 -13   1   3     6843.81     7252.59     67.95 o 
 -11   1   3     1427.41     1311.56     19.76 o 
  -9   1   3       69.39       57.73      8.57 o 
  -7   1   3    12685.66    12221.42     94.17 o 
  -5   1   3     9921.26     9784.93     77.82 o 
  -3   1   3      627.79      643.32     20.68 o 
  -1   1   3     4469.32     4486.18     45.30 o 
   1   1   3     7264.52     7717.20     55.72 o 
   3   1   3      518.63      474.93     12.92 o 
   5   1   3      800.57      917.50     13.72 o 
   7   1   3     1967.27     2024.68     19.74 o 
   9   1   3     1218.32     1286.83     15.21 o 
  11   1   3      549.33      515.86     11.31 o 
  13   1   3     1322.21     1272.32     23.43 o 
  15   1   3     1934.05     1994.95     25.98 o 
  17   1   3      764.06      733.48     21.31 o 
  19   1   3        2.00        7.13      7.25 o 
  21   1   3       23.68       20.16      8.09 o 
  23   1   3       30.55       16.05      7.75 o 
  25   1   3       26.27       34.50     18.81 o 
  27   1   3      375.67      379.08     23.81 o 
  29   1   3       10.99       -0.31     13.85 o 
 -32   2   3      164.09       50.62     53.19 o 
 -30   2   3      491.81      405.21    114.76 o 
 -28   2   3      620.04      616.06     36.72 o 
 -26   2   3      743.76      751.40     62.26 o 
 -24   2   3      658.21      683.62     25.53 o 
 -22   2   3      370.50      358.11     25.23 o 
 -20   2   3      985.29      980.23     33.61 o 
 -18   2   3     2227.48     2128.03     25.87 o 
 -16   2   3     1984.28     2054.16     25.08 o 
 -14   2   3     4171.24     4148.43     49.02 o 
 -12   2   3     9634.15     9721.95    114.78 o 
 -10   2   3     9070.44     9134.94     92.15 o 
  -8   2   3     2611.65     2467.11     59.25 o 
  -6   2   3     5659.73     5605.12     65.41 o 
  -4   2   3     2206.62     2059.71     51.83 o 
  -2   2   3     1861.60     1654.48     26.61 o 
   0   2   3     3118.52     2870.56     32.80 o 
   2   2   3     9535.09     9606.50     75.50 o 
   4   2   3    14758.84    15233.75    112.00 o 
   6   2   3      262.07      333.75     13.02 o 
   8   2   3     1031.17     1005.70     14.24 o 
  10   2   3     4202.46     4228.39     37.51 o 
  12   2   3      326.97      348.02     12.06 o 
  14   2   3      352.72      370.22     10.51 o 
  16   2   3      815.16      838.97     16.01 o 
  18   2   3     1225.62     1244.01     37.32 o 
  20   2   3      480.97      530.79     32.74 o 
  22   2   3      752.66      825.32     34.32 o 
  24   2   3      367.58      397.90     46.90 o 
  26   2   3      200.24       76.87     52.74 o 
  28   2   3       22.81       19.78     27.55 o 
 -31   3   3      559.38      667.42     58.48 o 
 -29   3   3      574.13      601.28     65.55 o 
 -27   3   3      769.37      731.45     83.36 o 
 -25   3   3      636.31      628.95     58.54 o 
 -23   3   3     1124.38     1109.36     55.38 o 
 -21   3   3     1786.68     1816.05     41.09 o 
 -19   3   3     2688.84     2516.71     78.32 o 
 -17   3   3       34.90       28.88      7.94 o 
 -15   3   3      391.85      398.39     13.02 o 
 -13   3   3     1468.56     1346.57     20.97 o 
 -11   3   3     2772.38     2749.21     30.44 o 
  -9   3   3     3755.51     3664.79     37.62 o 
  -7   3   3     3110.47     2983.53     67.85 o 
  -5   3   3     4994.46     4862.49     45.91 o 
  -3   3   3     7595.86     7575.86     59.89 o 
  -1   3   3     5626.26     5507.35     53.25 o 
   1   3   3     5921.28     5781.99     42.70 o 
   3   3   3     3215.78     3210.16     26.80 o 
   5   3   3     3389.61     3362.51     35.09 o 
   7   3   3     2673.29     2675.18     42.92 o 
   9   3   3     6632.76     6678.17     74.76 o 
  11   3   3      835.03      878.22     21.24 o 
  13   3   3      430.57      499.99     14.80 o 
  15   3   3      732.07      783.57     18.65 o 
  17   3   3      939.05      982.18     52.48 o 
  19   3   3     1317.28     1346.10     45.05 o 
  21   3   3      638.23      634.03     41.23 o 
  23   3   3      334.41      316.92     93.38 o 
  25   3   3      617.46      735.31     58.80 o 
 -26   4   3     1228.94     1303.75     97.00 o 
 -24   4   3      584.55      621.01     57.01 o 
 -22   4   3     1397.14     1483.55     65.67 o 
 -20   4   3      900.30      871.42     62.95 o 
 -18   4   3     1041.99     1007.29     33.35 o 
 -16   4   3     1974.00     1887.12     40.95 o 
 -14   4   3     2200.97     2205.57     23.63 o 
 -12   4   3       24.75       38.91      8.23 o 
 -10   4   3       20.60       22.00      9.09 o 
  -8   4   3     1952.32     1911.70     26.03 o 
  -6   4   3     1773.68     1765.91     24.47 o 
  -4   4   3     3928.71     3943.01     38.43 o 
  -2   4   3     2186.41     2202.06     26.94 o 
   0   4   3     1020.32     1046.81     20.08 o 
   2   4   3     4416.74     4366.98     53.74 o 
   4   4   3     1898.19     1909.51     31.05 o 
   6   4   3     2404.29     2424.17     34.29 o 
   8   4   3     1379.61     1540.19     26.99 o 
  10   4   3      850.87      960.93     25.77 o 
  12   4   3     2571.69     2532.18     55.58 o 
  14   4   3     2984.14     2794.96     57.03 o 
  16   4   3      885.86      944.76     44.76 o 
  18   4   3       99.75      133.46     38.02 o 
  20   4   3      342.13      401.89     38.60 o 
  22   4   3       78.23       81.03     43.45 o 
 -21   5   3      477.10      524.89     93.39 o 
 -19   5   3      314.76      355.41     84.94 o 
 -17   5   3      772.02      767.63     91.88 o 
 -15   5   3      926.25      932.30     25.94 o 
 -13   5   3     1204.52     1143.99     28.59 o 
 -11   5   3     1219.80     1220.58     35.67 o 
  -9   5   3     1661.50     1638.84     39.16 o 
  -7   5   3       16.28       28.44     10.52 o 
  -5   5   3        7.04        7.53      9.83 o 
  -3   5   3      960.35      959.66     22.32 o 
  -1   5   3      205.14      200.78     20.13 o 
   1   5   3      877.01      866.73     26.79 o 
   3   5   3      897.49      986.19     35.68 o 
   5   5   3      412.90      500.31     31.42 o 
   7   5   3     1447.44     1426.68     37.42 o 
   9   5   3      754.75      723.13     35.35 o 
  11   5   3      396.17      446.90     32.64 o 
  13   5   3      149.73       71.42     48.05 o 
  15   5   3      246.29      168.19     93.55 o 
  17   5   3      161.33       88.63     48.36 o 
 -12   6   3       16.48        5.04     23.98 o 
 -10   6   3      520.80      543.11     27.33 o 
  -8   6   3      901.86      872.95     47.04 o 
  -6   6   3      185.42      199.96     37.64 o 
  -4   6   3      148.14      104.05     46.18 o 
  -2   6   3       85.30       69.98     32.95 o 
   0   6   3       27.71       49.93     35.86 o 
   2   6   3       17.93        9.17     29.35 o 
   4   6   3       16.88       26.05     49.44 o 
   6   6   3       39.81       15.49     30.56 o 
   8   6   3      108.05       38.01     38.76 o 
 -34   0   4      213.59      142.61    102.70 o 
 -32   0   4      243.19      227.04    125.78 o 
 -30   0   4       83.27       71.37     47.22 o 
 -28   0   4      762.22      831.84     46.10 o 
 -26   0   4     3841.00     3823.14     80.43 o 
 -24   0   4     3278.12     3386.55     44.59 o 
 -22   0   4     5770.17     5745.95     98.90 o 
 -20   0   4     8051.79     8046.41     98.38 o 
 -18   0   4    13932.17    14135.98    154.74 o 
 -16   0   4      110.36       63.25     13.21 o 
 -14   0   4     1265.48     1099.00     24.60 o 
 -12   0   4     2465.83     2262.43     40.29 o 
 -10   0   4      730.00      647.30     23.16 o 
  -8   0   4     1200.17     1486.07     41.42 o 
  -6   0   4     2822.94     2631.22     62.73 o 
  -4   0   4     7786.22     7664.28    120.67 o 
  -2   0   4     3074.09     3260.17     56.78 o 
   0   0   4     3116.75     3216.93     68.15 o 
   2   0   4    21099.45    22748.85    234.73 o 
   4   0   4     8292.46     8301.27     78.27 o 
   6   0   4    13025.17    13045.97    115.60 o 
   8   0   4     7035.11     6947.42     78.90 o 
  10   0   4    25783.41    26133.15    194.58 o 
  12   0   4     1741.25     1744.44     29.95 o 
  14   0   4     1007.33     1001.36     40.43 o 
  16   0   4     2785.27     2816.00     48.00 o 
  18   0   4      844.21      883.96     27.93 o 
  20   0   4      382.28      410.66     18.55 o 
  22   0   4      210.61      203.73     46.77 o 
  24   0   4       84.29       84.40     32.51 o 
  26   0   4      232.74      250.06     25.73 o 
  28   0   4      120.44      116.72     61.96 o 
 -35   1   4      221.71      110.95     92.60 o 
 -33   1   4      340.49      325.49     88.57 o 
 -31   1   4      670.82      725.23     37.28 o 
 -29   1   4      398.07      437.41     29.41 o 
 -27   1   4      592.59      554.81     23.39 o 
 -25   1   4     1137.78     1094.27     22.64 o 
 -23   1   4     1187.17     1188.79     20.26 o 
 -21   1   4     1468.36     1381.49     34.35 o 
 -19   1   4     1892.25     1849.73     58.25 o 
 -17   1   4     4224.54     4004.23     92.41 o 
 -15   1   4     4219.18     4148.71     41.08 o 
 -13   1   4     9513.18    10105.91     76.74 o 
 -11   1   4     3760.55     3478.51     37.45 o 
  -9   1   4     2233.16     2037.38     24.97 o 
  -7   1   4     4133.35     3823.96     37.02 o 
  -5   1   4     2243.46     1985.01     25.99 o 
  -3   1   4    10294.57    10582.85     81.47 o 
  -1   1   4     3692.05     3582.96     41.10 o 
   1   1   4     2493.30     2293.81     24.94 o 
   3   1   4     8010.34     8188.79     71.45 o 
   5   1   4     8798.07     9081.93     57.85 o 
   7   1   4     2915.02     2978.07     33.83 o 
   9   1   4     2111.35     2063.91     26.11 o 
  11   1   4     3779.90     3754.11     56.62 o 
  13   1   4     1518.34     1564.65     41.61 o 
  15   1   4     2108.66     2079.97     41.30 o 
  17   1   4     1200.38     1210.31     22.66 o 
  19   1   4      353.41      392.26     15.66 o 
  21   1   4      550.13      589.97     13.73 o 
  23   1   4      122.57       74.11     19.92 o 
  25   1   4      648.69      669.22     26.09 o 
  27   1   4      339.74      344.27     72.35 o 
 -32   2   4       63.44        7.61     22.12 o 
 -30   2   4      503.78      545.19     34.17 o 
 -28   2   4      220.50      171.88     45.65 o 
 -26   2   4      152.66      178.49     21.58 o 
 -24   2   4       29.07       26.41     16.23 o 
 -22   2   4      348.19      398.40     31.90 o 
 -20   2   4      411.54      418.18     30.69 o 
 -18   2   4      271.48      265.19     13.34 o 
 -16   2   4     1436.30     1414.70     21.03 o 
 -14   2   4     1738.50     1737.02     24.22 o 
 -12   2   4     4979.22     4642.57     43.65 o 
 -10   2   4     6846.58     6820.99     70.66 o 
  -8   2   4    23066.11    24976.64    182.82 o 
  -6   2   4     4415.85     4239.06     44.99 o 
  -4   2   4     1511.69     1348.17     25.44 o 
  -2   2   4     3840.45     3882.04     35.79 o 
   0   2   4     1700.31     1621.28     26.48 o 
   2   2   4     1425.22     1491.62     25.24 o 
   4   2   4     2243.93     2280.86     28.75 o 
   6   2   4      846.20      876.58     18.49 o 
   8   2   4      324.11      309.83     12.21 o 
  10   2   4       92.44       91.29     10.31 o 
  12   2   4      538.59      558.74     16.47 o 
  14   2   4      247.18      263.48     10.90 o 
  16   2   4      240.54      274.76     12.22 o 
  18   2   4      260.01      262.58     23.09 o 
  20   2   4     1610.38     1607.26     41.53 o 
  22   2   4      560.51      585.23     34.63 o 
  24   2   4       66.22       50.05     24.33 o 
  26   2   4       92.66       26.63     25.75 o 
 -31   3   4       21.83       23.88     23.19 o 
 -29   3   4        5.38       -5.60     28.14 o 
 -27   3   4       74.01       92.66     26.72 o 
 -25   3   4      291.93      326.22     23.99 o 
 -23   3   4       68.33       70.27     18.74 o 
 -21   3   4       44.02       40.40      5.29 o 
 -19   3   4      428.10      421.77     16.76 o 
 -17   3   4     1232.43     1293.81     23.43 o 
 -15   3   4      151.50      169.65     17.79 o 
 -13   3   4      358.62      385.28     26.10 o 
 -11   3   4       25.26       37.06     16.40 o 
  -9   3   4      288.94      266.47     17.39 o 
  -7   3   4      767.74      773.46     17.73 o 
  -5   3   4     2398.72     2371.20     43.95 o 
  -3   3   4     1894.70     1915.65     29.45 o 
  -1   3   4     1214.96     1208.14     26.64 o 
   1   3   4      148.00      151.94     16.00 o 
   3   3   4       16.23       26.20     13.08 o 
   5   3   4       60.05       59.88      6.60 o 
   7   3   4        3.77        1.47      9.00 o 
   9   3   4      896.33      894.07     19.41 o 
  11   3   4      700.73      599.53     18.26 o 
  13   3   4        0.54       15.88     12.53 o 
  15   3   4      707.03      625.86     18.10 o 
  17   3   4        1.15       -3.25      4.10 o 
  19   3   4       19.76       17.98     23.56 o 
  21   3   4        0.69        4.25     23.00 o 
  23   3   4       10.89        0.54     19.85 o 
  25   3   4        0.79       -2.02     25.00 o 
 -28   4   4       32.70       27.25     58.85 o 
 -26   4   4       58.29       49.51     60.53 o 
 -24   4   4        4.21       10.24     36.27 o 
 -22   4   4        2.46       11.36     11.90 o 
 -20   4   4        1.78       -4.46     10.30 o 
 -18   4   4       55.24       49.12     11.47 o 
 -16   4   4       25.37       21.11      8.97 o 
 -14   4   4      126.15      117.32     14.13 o 
 -12   4   4     1985.23     1980.54     26.72 o 
 -10   4   4      925.83      944.70     20.24 o 
  -8   4   4      498.23      491.22     15.88 o 
  -6   4   4     1240.03     1218.24     21.66 o 
  -4   4   4     1187.99     1180.57     26.13 o 
  -2   4   4        4.79        5.95      8.39 o 
   0   4   4       12.07       10.17      7.03 o 
   2   4   4      186.03      185.49     21.90 o 
   4   4   4       13.24       26.22     15.70 o 
   6   4   4        2.48        9.53     13.10 o 
   8   4   4        8.15       -1.66     11.06 o 
  10   4   4       20.56       27.69     16.30 o 
  12   4   4      137.77      149.07     16.24 o 
  14   4   4      144.21       82.61     15.61 o 
  16   4   4      236.37      241.67     33.79 o 
  18   4   4      185.09      140.62     43.69 o 
  20   4   4       61.14       62.66     35.27 o 
 -21   5   4      125.76      104.04     74.45 o 
 -19   5   4      235.74      216.53    127.54 o 
 -17   5   4       85.21       73.10     20.28 o 
 -15   5   4      384.29      393.00     28.80 o 
 -13   5   4      538.64      506.95     22.08 o 
 -11   5   4      640.10      607.93     23.11 o 
  -9   5   4      138.82      127.73     15.89 o 
  -7   5   4      317.61      345.10     36.53 o 
  -5   5   4     2770.86     2739.12     36.09 o 
  -3   5   4     2164.01     2187.66     33.82 o 
  -1   5   4     1074.83     1027.24     30.97 o 
   1   5   4      185.78      190.14     32.68 o 
   3   5   4      112.47      112.43     24.58 o 
   5   5   4      262.44      224.02     33.82 o 
   7   5   4       72.78       62.45     18.78 o 
   9   5   4      150.20      129.92     36.73 o 
  11   5   4      120.09       58.10     34.15 o 
  13   5   4      215.56      196.69     56.57 o 
  15   5   4      284.78      179.89     89.70 o 
 -12   6   4       97.04       81.40     32.59 o 
 -10   6   4      782.47      747.16     61.85 o 
  -8   6   4      682.96      713.48     47.31 o 
  -6   6   4      240.41      270.54     87.44 o 
  -4   6   4       37.21       34.65     29.48 o 
  -2   6   4      326.75      335.04     71.10 o 
   0   6   4      864.83      867.22     44.54 o 
   2   6   4      799.56      837.46     44.99 o 
   4   6   4     1017.07     1041.03     43.59 o 
   6   6   4      296.95      253.81     54.51 o 
 -35   1   5        3.04       32.52     26.07 o 
 -33   1   5      159.81      119.60     42.31 o 
 -31   1   5      401.88      407.21     28.57 o 
 -29   1   5       42.39       32.52      7.50 o 
 -27   1   5      174.41      157.11     18.82 o 
 -25   1   5      643.49      604.16     16.61 o 
 -23   1   5      523.50      491.39     20.30 o 
 -21   1   5       80.56       85.60     13.14 o 
 -19   1   5       45.06       41.42     11.70 o 
 -17   1   5       14.45       11.68     13.45 o 
 -15   1   5      114.20      146.85     15.08 o 
 -13   1   5     1163.21     1368.48     22.32 o 
 -11   1   5     1943.15     1933.09     30.54 o 
  -9   1   5     2772.34     2846.17     34.67 o 
  -7   1   5     1361.76     1283.35     25.01 o 
  -5   1   5     8117.19     8371.70     74.98 o 
  -3   1   5    27935.21    30930.40    224.00 o 
  -1   1   5     8430.19     8815.55     73.28 o 
   1   1   5     3910.93     3988.05     43.71 o 
   3   1   5     2387.09     2387.78     29.17 o 
   5   1   5      867.32      855.06     18.67 o 
   7   1   5      144.45      163.17     12.43 o 
   9   1   5        2.81        1.53      7.95 o 
  11   1   5       14.93       18.14     12.28 o 
  13   1   5       81.35       72.72     14.54 o 
  15   1   5      377.41      363.49     15.79 o 
  17   1   5      198.29      191.25     16.97 o 
  19   1   5      339.90      390.66     17.06 o 
  21   1   5        1.11        3.28      9.43 o 
  23   1   5       33.85       18.97     12.98 o 
  25   1   5      133.25       58.25     40.33 o 
  27   1   5       90.74       29.14     33.61 o 
 -32   2   5      392.06      394.04     35.17 o 
 -30   2   5      117.29      101.77     24.18 o 
 -28   2   5      501.19      515.83     28.33 o 
 -26   2   5      526.96      607.71     43.12 o 
 -24   2   5      376.71      355.27     14.75 o 
 -22   2   5      203.48      210.43     14.72 o 
 -20   2   5     1743.52     1798.58     29.98 o 
 -18   2   5     1544.06     1559.41     24.13 o 
 -16   2   5      838.24      833.93     22.39 o 
 -14   2   5     2982.19     2859.77     34.02 o 
 -12   2   5     1970.62     1785.32     28.73 o 
 -10   2   5     5602.87     5727.02     54.66 o 
  -8   2   5     2218.97     2226.81     33.09 o 
  -6   2   5     2856.54     2726.15     37.03 o 
  -4   2   5     6114.45     5993.72     66.15 o 
  -2   2   5     1365.66     1344.15     25.01 o 
   0   2   5     5165.77     5116.20     45.45 o 
   2   2   5     2548.67     2350.52     30.69 o 
   4   2   5     3810.38     3666.83     62.77 o 
   6   2   5     1847.59     1850.92     26.35 o 
   8   2   5     1762.99     1823.48     23.31 o 
  10   2   5     1070.07     1043.44     19.52 o 
  12   2   5      321.99      346.24     15.74 o 
  14   2   5      455.26      497.81     19.61 o 
  16   2   5       55.46       62.19     12.16 o 
  18   2   5      448.93      465.20     15.53 o 
  20   2   5      357.80      347.85     27.61 o 
  22   2   5      192.29      123.17     43.90 o 
  24   2   5      386.21      398.01     55.24 o 
  26   2   5      141.25      125.42     32.74 o 
 -31   3   5      101.02       88.28     27.48 o 
 -29   3   5      222.81      215.40     28.52 o 
 -27   3   5      604.33      631.08     49.28 o 
 -25   3   5     1299.52     1399.26     49.59 o 
 -23   3   5      934.11      918.38     30.40 o 
 -21   3   5      233.32      201.82     12.14 o 
 -19   3   5     1967.60     1931.43     39.24 o 
 -17   3   5     4520.35     4387.25     55.78 o 
 -15   3   5     4397.72     4491.15     55.18 o 
 -13   3   5     4477.90     4542.05     52.86 o 
 -11   3   5     2554.06     2690.40     49.58 o 
  -9   3   5     3028.51     2989.35     56.52 o 
  -7   3   5     1409.99     1375.70     44.43 o 
  -5   3   5     1727.72     1663.08     32.90 o 
  -3   3   5      191.83      158.85     21.94 o 
  -1   3   5      246.00      247.70     21.01 o 
   1   3   5      297.82      335.17     19.97 o 
   3   3   5     3651.13     3643.78     50.29 o 
   5   3   5     4323.41     4397.23     42.28 o 
   7   3   5      729.63      715.09     14.48 o 
   9   3   5     1024.07     1044.34     24.34 o 
  11   3   5     2648.30     2720.22     36.50 o 
  13   3   5     2184.52     2309.27     37.27 o 
  15   3   5     1801.69     1765.82     45.67 o 
  17   3   5      726.33      742.13     32.23 o 
  19   3   5      574.09      622.96     43.54 o 
  21   3   5      294.24      325.17     77.79 o 
  23   3   5      231.25      163.04     90.74 o 
 -28   4   5      128.00      151.33     72.71 o 
 -26   4   5      117.56      152.80     48.89 o 
 -24   4   5      642.43      578.54     69.75 o 
 -22   4   5     1655.15     1763.71     62.71 o 
 -20   4   5     1438.88     1377.89     33.45 o 
 -18   4   5     1976.58     1978.40     34.00 o 
 -16   4   5      411.12      427.49     23.13 o 
 -14   4   5      235.96      238.27     15.34 o 
 -12   4   5     3163.70     3200.02     40.50 o 
 -10   4   5     1080.03     1112.77     22.50 o 
  -8   4   5     1367.56     1388.29     26.31 o 
  -6   4   5      622.95      655.08     31.37 o 
  -4   4   5      641.17      662.27     22.63 o 
  -2   4   5     5175.84     5109.43     47.82 o 
   0   4   5      901.15      925.29     19.12 o 
   2   4   5      242.87      224.65     11.07 o 
   4   4   5      306.55      327.92     22.77 o 
   6   4   5     1021.68     1027.15     31.32 o 
   8   4   5     1598.66     1643.93     31.74 o 
  10   4   5     2584.85     2633.69     52.36 o 
  12   4   5     1055.78     1131.33     30.91 o 
  14   4   5      155.95      232.57     21.66 o 
  16   4   5     1012.18     1048.28     66.82 o 
  18   4   5      407.14      432.59    122.70 o 
  20   4   5      179.32      192.57     53.31 o 
 -21   5   5      123.97      149.67     66.24 o 
 -19   5   5      150.41      225.10     56.48 o 
 -17   5   5      325.91      319.12     26.79 o 
 -15   5   5      250.00      262.63     43.77 o 
 -13   5   5      857.98      879.44     33.90 o 
 -11   5   5       46.16       52.19     14.67 o 
  -9   5   5       38.11       39.95     14.21 o 
  -7   5   5     2935.69     2827.62     40.21 o 
  -5   5   5      559.40      564.74     52.86 o 
  -3   5   5      376.92      367.87     48.74 o 
  -1   5   5      902.50      957.62     33.41 o 
   1   5   5      910.89      971.90     33.90 o 
   3   5   5      969.59      980.61     31.15 o 
   5   5   5      786.37      858.97     29.76 o 
   7   5   5      349.27      362.67     52.47 o 
   9   5   5      113.14       84.22     29.82 o 
  11   5   5      165.19      120.55     33.90 o 
  13   5   5       32.30       24.68     34.66 o 
 -10   6   5       51.73       54.05     34.54 o 
  -8   6   5      205.03      111.43     54.55 o 
  -6   6   5      164.15       88.39     57.76 o 
  -4   6   5        4.08        7.90     17.40 o 
  -2   6   5      139.00       56.02     30.85 o 
   0   6   5      370.18      301.17     94.98 o 
   2   6   5      108.14       56.49     27.17 o 
 -34   0   6      185.55       -0.20     38.07 o 
 -32   0   6      322.61      270.51     73.95 o 
 -30   0   6     1886.78     1724.19     90.03 o 
 -28   0   6      397.90      450.33     32.73 o 
 -26   0   6      417.39      457.31     24.93 o 
 -24   0   6     2030.09     1877.75     39.96 o 
 -22   0   6     2388.71     2313.59     50.78 o 
 -20   0   6     3078.26     2895.60     49.80 o 
 -18   0   6     3232.36     3051.81     50.75 o 
 -16   0   6     2800.91     2862.57     60.79 o 
 -14   0   6     4431.16     4436.87     69.94 o 
 -12   0   6     5093.81     4916.20     75.09 o 
 -10   0   6     6910.49     7023.24     88.73 o 
  -8   0   6     8780.40     8701.69    104.86 o 
  -6   0   6     6493.96     6490.73     84.64 o 
  -4   0   6     3522.46     3384.12     76.45 o 
  -2   0   6    18495.32    20324.30    225.39 o 
   0   0   6     3429.75     3562.80     71.27 o 
   2   0   6      317.98      543.54     45.36 o 
   4   0   6      100.66       86.18     18.38 o 
   6   0   6      510.65      522.08     25.05 o 
   8   0   6      415.47      408.17     24.34 o 
  10   0   6     1165.02     1118.77     32.37 o 
  12   0   6     3766.12     3717.53     51.87 o 
  14   0   6     3029.98     3133.50     52.44 o 
  16   0   6     1998.01     2059.17     60.97 o 
  18   0   6     1181.37     1305.22     58.15 o 
  20   0   6      744.81      844.18     40.04 o 
  22   0   6      209.37        1.52     26.34 o 
  24   0   6        5.25       -2.71     15.61 o 
  26   0   6      361.93      425.87     70.74 o 
 -35   1   6      256.24      160.66     62.79 o 
 -33   1   6      132.11      100.11     30.17 o 
 -31   1   6      376.82      422.22     34.83 o 
 -29   1   6      396.98      378.10     50.14 o 
 -27   1   6      509.71      524.06     16.54 o 
 -25   1   6     2145.30     2032.78     28.87 o 
 -23   1   6     1031.96     1065.85     33.71 o 
 -21   1   6      610.45      620.72     25.46 o 
 -19   1   6     2448.61     2314.72     71.65 o 
 -17   1   6     5624.69     5522.60    122.52 o 
 -15   1   6     1406.53     1299.27     32.78 o 
 -13   1   6     2466.43     2284.66     33.72 o 
 -11   1   6     6287.48     6182.30     60.23 o 
  -9   1   6     3900.39     3865.64     44.96 o 
  -7   1   6     6364.98     6950.83     63.10 o 
  -5   1   6     1525.83     1431.48     28.97 o 
  -3   1   6     1468.04     1212.62     27.16 o 
  -1   1   6     2142.78     2135.40     31.75 o 
   1   1   6     1008.84     1000.76     25.77 o 
   3   1   6     5925.94     6177.13     65.07 o 
   5   1   6     3740.33     3808.39     34.67 o 
   7   1   6     1622.07     1519.44     23.17 o 
   9   1   6     1272.48     1268.41     22.52 o 
  11   1   6     2895.71     2874.04     42.91 o 
  13   1   6      661.35      642.68     19.01 o 
  15   1   6      119.89      121.77     14.96 o 
  17   1   6      624.66      655.95     19.72 o 
  19   1   6      336.79      378.08     23.17 o 
  21   1   6      777.63      811.92     24.34 o 
  23   1   6      345.43      336.04     66.44 o 
  25   1   6       56.58       44.14     45.25 o 
 -32   2   6      170.72      139.18     32.07 o 
 -30   2   6       58.88       51.75     24.49 o 
 -28   2   6      161.58      155.57     29.88 o 
 -26   2   6      164.73      157.65     15.68 o 
 -24   2   6      795.46      799.65     26.49 o 
 -22   2   6      614.24      620.53     17.08 o 
 -20   2   6       81.49       61.48     12.15 o 
 -18   2   6      733.39      681.84     25.93 o 
 -16   2   6     1469.44     1383.95     42.47 o 
 -14   2   6     1002.36      942.92     28.67 o 
 -12   2   6     3414.27     3662.67     84.34 o 
 -10   2   6       40.45       40.61     17.82 o 
  -8   2   6       66.02      122.85     18.56 o 
  -6   2   6     1091.33     1155.48     28.48 o 
  -4   2   6     1584.33     1583.41     30.05 o 
  -2   2   6     1355.74     1342.24     28.17 o 
   0   2   6     2445.99     2403.27     35.61 o 
   2   2   6     2212.27     2179.35     30.81 o 
   4   2   6     4797.80     4736.87     46.96 o 
   6   2   6     5450.62     5274.58     64.55 o 
   8   2   6      795.52      789.32     21.76 o 
  10   2   6      404.84      441.05     17.85 o 
  12   2   6      122.46      120.12     15.98 o 
  14   2   6        6.83       17.98     11.49 o 
  16   2   6      473.41      478.10     18.05 o 
  18   2   6       51.05       35.88     14.20 o 
  20   2   6       53.42       39.53     21.21 o 
  22   2   6       37.25       -4.79     31.01 o 
  24   2   6       64.15       39.44     39.91 o 
 -31   3   6       38.17       35.16     23.00 o 
 -29   3   6      324.17      312.44     32.83 o 
 -27   3   6       76.76       64.08     31.80 o 
 -25   3   6      361.96      376.22     41.75 o 
 -23   3   6      128.07      137.40     22.24 o 
 -21   3   6       40.69       55.27     15.33 o 
 -19   3   6      104.88      130.25     18.86 o 
 -17   3   6        3.53        1.33     15.88 o 
 -15   3   6       22.26       14.03     19.21 o 
 -13   3   6       41.79       41.78     20.28 o 
 -11   3   6        4.01       12.67     20.49 o 
  -9   3   6      199.80      207.97     27.68 o 
  -7   3   6      718.35      683.24     35.66 o 
  -5   3   6     1290.06     1246.08     31.50 o 
  -3   3   6        8.21       17.24     15.38 o 
  -1   3   6     2205.49     2131.60     39.17 o 
   1   3   6     2248.24     2209.49     37.65 o 
   3   3   6      788.51      729.69     30.00 o 
   5   3   6       65.75       68.66     10.75 o 
   7   3   6       75.77       72.07     10.72 o 
   9   3   6       38.20       38.60      9.13 o 
  11   3   6      220.38      218.90     13.16 o 
  13   3   6       16.94       19.90     10.83 o 
  15   3   6       23.32       14.26      9.46 o 
  17   3   6        2.35       -5.41     29.87 o 
  19   3   6        1.01       -4.75     25.71 o 
  21   3   6        5.41        5.74     26.95 o 
 -26   4   6       52.00       55.92     72.94 o 
 -24   4   6       24.53       15.85     33.81 o 
 -22   4   6       18.61       -2.95     34.19 o 
 -20   4   6      174.70      186.08     28.52 o 
 -18   4   6       43.24       53.20     17.32 o 
 -16   4   6      548.70      508.60     28.79 o 
 -14   4   6      142.85      120.91     26.65 o 
 -12   4   6        0.97       -1.17     11.77 o 
 -10   4   6        1.57        3.68     13.51 o 
  -8   4   6       40.66       47.91     18.27 o 
  -6   4   6      232.06      223.45     16.76 o 
  -4   4   6       39.64       42.97     13.07 o 
  -2   4   6     1247.76     1197.15     24.19 o 
   0   4   6       48.54       59.48     11.62 o 
   2   4   6      348.64      326.47     29.25 o 
   4   4   6      273.93      223.47     28.07 o 
   6   4   6      244.22      220.75     60.51 o 
   8   4   6      136.63      138.13     19.50 o 
  10   4   6        0.63        5.19     15.09 o 
  12   4   6      212.50      173.24     21.21 o 
  14   4   6      176.67      152.29     28.93 o 
  16   4   6        5.17       10.44     31.69 o 
  18   4   6        1.82       23.18     50.40 o 
 -21   5   6      121.35      106.79     54.75 o 
 -19   5   6      346.78      320.16     30.79 o 
 -17   5   6       74.61       77.63     23.82 o 
 -15   5   6       32.28       28.56     14.05 o 
 -13   5   6       14.42        1.62     14.83 o 
 -11   5   6      293.57      267.65     48.83 o 
  -9   5   6     1712.34     1675.50     34.13 o 
  -7   5   6      781.75      728.19     22.10 o 
  -5   5   6      675.31      658.24     20.77 o 
  -3   5   6      542.29      534.55     28.73 o 
  -1   5   6      663.27      680.06     29.44 o 
   1   5   6      627.67      657.15     29.65 o 
   3   5   6      151.55      126.24     26.75 o 
   5   5   6      250.30      280.74     39.65 o 
   7   5   6       92.33       46.73     23.51 o 
   9   5   6      399.03      399.29     79.97 o 
  11   5   6      289.01      386.64     39.44 o 
 -35   1   7      131.18       63.61     27.33 o 
 -33   1   7       42.58       31.49     24.06 o 
 -31   1   7       52.14       45.80     17.06 o 
 -29   1   7      130.66       82.06     16.37 o 
 -27   1   7      206.62      200.05     17.30 o 
 -25   1   7        5.22        7.17     14.04 o 
 -23   1   7      148.67      144.51     15.75 o 
 -21   1   7        3.28        9.69     15.85 o 
 -19   1   7      847.78      849.50     33.51 o 
 -17   1   7      654.39      646.82     21.96 o 
 -15   1   7      147.05      114.24     18.78 o 
 -13   1   7       35.63       49.44     17.10 o 
 -11   1   7      824.01      713.25     23.79 o 
  -9   1   7     1224.45     1228.88     27.49 o 
  -7   1   7     6667.67     7248.74     72.15 o 
  -5   1   7     1341.40     1333.20     33.81 o 
  -3   1   7     1735.44     1629.83     30.66 o 
  -1   1   7      714.91      805.11     27.59 o 
   1   1   7     1126.38     1250.02     29.07 o 
   3   1   7      230.84      260.62     19.96 o 
   5   1   7       32.70       23.79     12.17 o 
   7   1   7        7.54        8.99     12.61 o 
   9   1   7      972.40      930.98     24.41 o 
  11   1   7     1897.25     1872.87     32.39 o 
  13   1   7      727.75      692.13     22.31 o 
  15   1   7      482.13      465.87     24.99 o 
  17   1   7       14.30       23.76     14.05 o 
  19   1   7       11.43       32.14     21.09 o 
  21   1   7       19.66       29.77     17.03 o 
  23   1   7        5.25       70.03     41.12 o 
 -32   2   7      282.03      182.97     69.28 o 
 -30   2   7      609.31      615.13     39.62 o 
 -28   2   7      373.42      363.60     19.43 o 
 -26   2   7      102.27      114.14     14.89 o 
 -24   2   7     2107.68     2074.98     45.44 o 
 -22   2   7     1119.98     1175.99     28.15 o 
 -20   2   7      228.88      204.12     16.76 o 
 -18   2   7      681.79      681.20     31.82 o 
 -16   2   7     1507.42     1469.27     33.99 o 
 -14   2   7     2437.93     2425.77     44.45 o 
 -12   2   7     1242.61     1263.97     34.65 o 
 -10   2   7     2072.14     2071.83     35.97 o 
  -8   2   7     1823.31     1891.43     37.33 o 
  -6   2   7      445.22      467.17     26.23 o 
  -4   2   7     1149.07     1152.22     32.36 o 
  -2   2   7     1915.32     1845.69     37.85 o 
   0   2   7     2927.24     2878.09     40.07 o 
   2   2   7      570.51      595.28     26.64 o 
   4   2   7     5966.47     5828.13     59.86 o 
   6   2   7     6648.35     6565.34     78.36 o 
   8   2   7       25.58       28.09     13.76 o 
  10   2   7      113.48       99.52     16.38 o 
  12   2   7       65.12       73.42     13.99 o 
  14   2   7      168.83      153.01     22.82 o 
  16   2   7       79.09       69.04     26.01 o 
  18   2   7      152.11      126.21     36.40 o 
  20   2   7      513.44      492.14     30.38 o 
  22   2   7      136.58       61.64     29.45 o 
 -31   3   7      356.47      342.84     35.21 o 
 -29   3   7      685.47      696.13     54.18 o 
 -27   3   7      294.40      348.45     40.28 o 
 -25   3   7      487.41      545.35     29.82 o 
 -23   3   7     1288.80     1332.38     38.01 o 
 -21   3   7     1687.90     1755.70     41.51 o 
 -19   3   7     1743.52     1830.41     41.65 o 
 -17   3   7     2173.61     2222.28     37.39 o 
 -15   3   7     1085.62     1139.17     32.97 o 
 -13   3   7     1128.36     1144.00     33.61 o 
 -11   3   7     1416.67     1424.45     33.82 o 
  -9   3   7     1404.48     1396.53     34.50 o 
  -7   3   7      277.36      278.35     24.54 o 
  -5   3   7     1612.63     1637.37     37.65 o 
  -3   3   7     1761.13     1807.97     37.13 o 
  -1   3   7     5595.03     5481.98     64.18 o 
   1   3   7     2334.47     2385.90     41.16 o 
   3   3   7      307.62      320.97     30.92 o 
   5   3   7      796.00      793.29     21.12 o 
   7   3   7     1012.19     1032.24     21.58 o 
   9   3   7      574.28      585.59     21.11 o 
  11   3   7      482.20      500.24     25.74 o 
  13   3   7      275.04      252.15     19.47 o 
  15   3   7      163.64      155.73     16.63 o 
  17   3   7      284.02      328.02     64.94 o 
  19   3   7      312.69      315.66    113.08 o 
 -26   4   7      773.77      800.39     94.85 o 
 -24   4   7      429.65      508.64     58.76 o 
 -22   4   7      626.40      623.54     23.14 o 
 -20   4   7     1064.39     1102.61     35.29 o 
 -18   4   7      926.02      959.33     33.13 o 
 -16   4   7     2229.08     2133.79     43.19 o 
 -14   4   7      541.97      569.37     29.36 o 
 -12   4   7     1008.59     1045.16     27.07 o 
 -10   4   7     1027.86     1080.61     36.48 o 
  -8   4   7     1468.26     1495.24     38.72 o 
  -6   4   7     3577.33     3559.90     55.29 o 
  -4   4   7      977.48     1051.43     34.60 o 
  -2   4   7       66.01       71.38     26.48 o 
   0   4   7      117.72      139.37     31.59 o 
   2   4   7      800.46      868.58     32.01 o 
   4   4   7      170.81      145.48     32.77 o 
   6   4   7      230.19      221.50     59.28 o 
   8   4   7      486.93      518.07     27.04 o 
  10   4   7      183.86      210.08     24.13 o 
  12   4   7     1446.59     1549.65     77.28 o 
  14   4   7      505.61      554.18     50.96 o 
  16   4   7      201.75      181.58     45.39 o 
 -19   5   7       38.36       43.34     23.91 o 
 -17   5   7      200.42      150.96     26.18 o 
 -15   5   7      554.47      559.53     35.15 o 
 -13   5   7      481.68      506.46     26.42 o 
 -11   5   7     1843.50     1669.41     65.07 o 
  -9   5   7      591.04      570.44     51.89 o 
  -7   5   7      167.78      160.85     40.90 o 
  -5   5   7      113.65       54.44     21.13 o 
  -3   5   7      124.33       81.48     41.96 o 
  -1   5   7      145.77       83.25     42.35 o 
   1   5   7      355.85      347.74     47.92 o 
   3   5   7      192.79       88.20     50.41 o 
   5   5   7      211.81      137.15     52.84 o 
   7   5   7      737.70      867.27     39.25 o 
   9   5   7      111.20       58.82     26.37 o 
 -34   0   8      190.90       78.11     40.17 o 
 -32   0   8       13.93       25.75     24.30 o 
 -30   0   8       11.97       -2.45     16.73 o 
 -28   0   8      462.49      500.61     36.50 o 
 -26   0   8      544.28      622.37     38.98 o 
 -24   0   8     2277.08     2239.69     57.07 o 
 -22   0   8     2142.74     2080.22     56.33 o 
 -20   0   8     2146.12     2124.08     75.17 o 
 -18   0   8     3901.27     3862.96     75.81 o 
 -16   0   8    13409.10    12966.43    159.16 o 
 -14   0   8      928.78      980.19     47.42 o 
 -12   0   8      429.44      464.23     39.98 o 
 -10   0   8     8780.98     8945.92    119.26 o 
  -8   0   8     5569.03     5629.43     97.73 o 
  -6   0   8     7194.63     7929.82    119.86 o 
  -4   0   8     3204.42     3413.20     66.66 o 
  -2   0   8      385.64      518.32     37.24 o 
   0   0   8      411.09      433.63     35.42 o 
   2   0   8       16.69       25.33     29.82 o 
   4   0   8      636.46      666.17     29.82 o 
   6   0   8      736.35      779.52     36.00 o 
   8   0   8     1835.81     1811.66     41.46 o 
  10   0   8     1589.43     1594.14     44.52 o 
  12   0   8     5826.24     5944.51     83.07 o 
  14   0   8     1150.49     1143.67     42.07 o 
  16   0   8        9.03      -12.83     25.86 o 
  18   0   8       64.16       64.45     49.65 o 
  20   0   8        4.74       10.97     34.13 o 
  22   0   8      150.63      106.25     85.11 o 
 -33   1   8      426.00      492.57     49.83 o 
 -31   1   8      372.15      369.31     55.68 o 
 -29   1   8      716.36      679.52     40.48 o 
 -27   1   8      490.48      559.17     27.19 o 
 -25   1   8       51.06       75.66     17.27 o 
 -23   1   8     1059.72     1091.59     36.08 o 
 -21   1   8     2241.52     2100.10     48.41 o 
 -19   1   8      163.03      174.10     21.99 o 
 -17   1   8     1142.97     1103.78     29.16 o 
 -15   1   8     4866.14     4677.84     58.14 o 
 -13   1   8     3225.04     3263.41     47.89 o 
 -11   1   8     5442.18     5663.75     65.58 o 
  -9   1   8     1579.54     1594.73     40.19 o 
  -7   1   8      459.14      426.71     28.66 o 
  -5   1   8     1406.89     1462.50     39.57 o 
  -3   1   8     1077.17     1045.81     30.81 o 
  -1   1   8     3241.76     3453.90     48.56 o 
   1   1   8     2902.27     3061.48     40.42 o 
   3   1   8      520.74      544.33     23.69 o 
   5   1   8     1012.91     1026.02     28.55 o 
   7   1   8     3500.22     3439.97     40.23 o 
   9   1   8       67.23       68.60     15.22 o 
  11   1   8       25.63       25.86     13.67 o 
  13   1   8      514.78      525.03     23.23 o 
  15   1   8      266.75      251.52     29.86 o 
  17   1   8      764.19      792.19     31.67 o 
  19   1   8      453.97      474.57     28.73 o 
  21   1   8       76.29      120.72     30.52 o 
 -32   2   8      340.21      285.49     95.48 o 
 -30   2   8      397.91      432.21     38.41 o 
 -28   2   8      563.95      583.10     37.99 o 
 -26   2   8      424.00      460.04     24.73 o 
 -24   2   8        3.73       20.01     16.10 o 
 -22   2   8      397.68      429.11     23.45 o 
 -20   2   8      107.80      108.52     19.06 o 
 -18   2   8      126.12      136.67     21.76 o 
 -16   2   8       34.32       43.98     17.75 o 
 -14   2   8      121.84      158.58     22.98 o 
 -12   2   8      115.71      117.80     23.73 o 
 -10   2   8      378.41      375.07     30.75 o 
  -8   2   8      637.16      639.68     30.07 o 
  -6   2   8      745.53      758.18     32.68 o 
  -4   2   8     1324.30     1320.60     34.88 o 
  -2   2   8     2257.98     2308.81     38.83 o 
   0   2   8     2624.05     2616.42     44.54 o 
   2   2   8     4474.50     4283.02     53.63 o 
   4   2   8       48.77       71.87     14.88 o 
   6   2   8      465.14      457.82     19.34 o 
   8   2   8      147.36      155.18     17.15 o 
  10   2   8       22.95       16.08     14.28 o 
  12   2   8       49.19       39.35     16.74 o 
  14   2   8       50.35       34.64     14.97 o 
  16   2   8       17.31        9.86     16.74 o 
  18   2   8      157.87       92.12     47.65 o 
  20   2   8      238.45      253.49     85.51 o 
 -29   3   8       31.70        9.46     28.90 o 
 -27   3   8       92.33      103.55     35.75 o 
 -25   3   8      443.03      434.38     34.60 o 
 -23   3   8      217.45      233.95     20.08 o 
 -21   3   8        6.02       34.69     20.01 o 
 -19   3   8       99.47      114.37     19.50 o 
 -17   3   8        5.91       12.25     18.13 o 
 -15   3   8      261.55      242.91     26.47 o 
 -13   3   8      182.42      148.09     27.43 o 
 -11   3   8      217.71      165.95     30.12 o 
  -9   3   8      196.19      224.44     25.06 o 
  -7   3   8       34.21       32.68     20.55 o 
  -5   3   8     1086.18     1041.68     29.89 o 
  -3   3   8     1030.27     1038.83     33.23 o 
  -1   3   8      453.51      462.74     32.45 o 
   1   3   8        1.45        5.07     19.61 o 
   3   3   8       59.62       89.77     22.66 o 
   5   3   8       93.14      109.78     14.82 o 
   7   3   8        7.83       11.63     11.52 o 
   9   3   8      320.90      307.49     18.78 o 
  11   3   8      472.89      486.42     22.42 o 
  13   3   8       62.00       84.44     19.48 o 
  15   3   8        8.70       -0.50     25.15 o 
  17   3   8       68.23       31.72     35.25 o 
 -26   4   8        2.08       24.91     43.69 o 
 -24   4   8      132.12      151.86     51.59 o 
 -22   4   8       92.82      111.76     35.76 o 
 -20   4   8        8.80       -5.82     18.05 o 
 -18   4   8       10.29       15.77     18.85 o 
 -16   4   8        5.72       23.56     20.05 o 
 -14   4   8      188.84      137.65     65.26 o 
 -12   4   8      128.56      127.83     25.67 o 
 -10   4   8       24.57       16.30     22.66 o 
  -8   4   8      319.14      323.78     27.63 o 
  -6   4   8      693.69      696.53     34.21 o 
  -4   4   8      234.75      242.51     33.38 o 
  -2   4   8      681.52      675.26     32.28 o 
   0   4   8      110.13       99.93     25.74 o 
   2   4   8        1.15        0.79      9.79 o 
   4   4   8        6.91        4.86     17.20 o 
   6   4   8        8.19       16.53     22.21 o 
   8   4   8        1.47       21.13     21.90 o 
  10   4   8       92.83       92.06     20.89 o 
  12   4   8      170.60      189.04     39.70 o 
 -19   5   8       22.78       12.49     20.21 o 
 -17   5   8       24.77       19.87     19.90 o 
 -15   5   8       95.31       96.40     21.28 o 
 -13   5   8      159.84      113.40     38.17 o 
 -11   5   8       14.07       15.10     19.34 o 
  -9   5   8      229.38      201.31     43.68 o 
  -7   5   8      212.50      134.29     35.74 o 
  -5   5   8      182.02       99.78     46.23 o 
  -3   5   8      214.70      170.77     72.39 o 
  -1   5   8      179.69       56.70     38.11 o 
   1   5   8      194.77       51.56     36.96 o 
   3   5   8      181.49       33.33     26.95 o 
   5   5   8      721.81      696.17     80.44 o 
 -33   1   9        2.40        8.55     28.05 o 
 -31   1   9       56.76       53.78     21.48 o 
 -29   1   9        5.97       12.74     18.66 o 
 -27   1   9      652.41      664.65     31.28 o 
 -25   1   9      955.94      879.67     33.57 o 
 -23   1   9     1869.81     1902.93     66.97 o 
 -21   1   9     2061.50     1924.57     38.72 o 
 -19   1   9      298.31      276.08     24.72 o 
 -17   1   9        7.57       14.77     18.48 o 
 -15   1   9      131.77      137.38     22.51 o 
 -13   1   9       30.89       33.43     19.69 o 
 -11   1   9     1312.12     1253.13     35.03 o 
  -9   1   9       68.41       89.02     22.42 o 
  -7   1   9      802.73      887.05     32.60 o 
  -5   1   9      158.81      150.83     24.43 o 
  -3   1   9      693.54      710.75     31.37 o 
  -1   1   9       23.73       29.12     20.75 o 
   1   1   9      128.33      135.03     23.18 o 
   3   1   9      437.84      417.81     25.14 o 
   5   1   9     1270.02     1291.07     29.48 o 
   7   1   9     4512.43     4548.86     51.57 o 
   9   1   9      216.90      206.75     20.15 o 
  11   1   9      193.16      207.39     26.31 o 
  13   1   9      181.17      158.19     25.00 o 
  15   1   9       15.78       26.63     19.00 o 
  17   1   9      238.97      204.36     35.39 o 
  19   1   9       89.64       42.65     26.49 o 
 -32   2   9      520.03      585.40     44.66 o 
 -30   2   9      482.57      552.08     43.20 o 
 -28   2   9      575.89      544.53     29.00 o 
 -26   2   9      431.61      402.78     23.30 o 
 -24   2   9       57.21       48.19     17.80 o 
 -22   2   9      288.24      304.64     23.29 o 
 -20   2   9     1528.63     1360.81     74.57 o 
 -18   2   9     1306.87     1224.57     45.94 o 
 -16   2   9     1312.58     1293.40     44.06 o 
 -14   2   9     1342.25     1402.00     35.72 o 
 -12   2   9      545.82      605.39     32.32 o 
 -10   2   9      687.71      694.66     41.44 o 
  -8   2   9      201.42      200.04     35.28 o 
  -6   2   9      190.26      167.65     25.86 o 
  -4   2   9      442.82      470.27     35.72 o 
  -2   2   9      990.56     1021.03     32.93 o 
   0   2   9     3600.42     3522.91     50.70 o 
   2   2   9     4872.64     4930.19     60.17 o 
   4   2   9       32.47       30.35     15.69 o 
   6   2   9      121.46      106.96     16.98 o 
   8   2   9      399.03      405.08     22.00 o 
  10   2   9      140.25      111.14     27.43 o 
  12   2   9       15.29       24.42     15.90 o 
  14   2   9      210.95      125.63     48.06 o 
  16   2   9      307.13      201.96     62.45 o 
  18   2   9      270.39      132.91    127.49 o 
 -29   3   9       69.12       31.29     40.85 o 
 -27   3   9      138.25      150.05     44.79 o 
 -25   3   9      189.22      200.93     22.34 o 
 -23   3   9      429.84      459.12     37.10 o 
 -21   3   9      773.63      785.91     35.20 o 
 -19   3   9      307.80      370.29     26.33 o 
 -17   3   9      442.82      496.13     28.56 o 
 -15   3   9     2595.19     2523.68    101.26 o 
 -13   3   9     1274.88     1338.83     41.12 o 
 -11   3   9     1215.15     1267.48     43.61 o 
  -9   3   9     2954.98     2998.46     55.66 o 
  -7   3   9     2850.06     2865.14     51.66 o 
  -5   3   9     2541.54     2597.50     45.62 o 
  -3   3   9     1045.42     1086.55     35.06 o 
  -1   3   9      181.01      167.67     25.90 o 
   1   3   9      203.65      178.51     37.10 o 
   3   3   9      134.67      133.16     25.19 o 
   5   3   9      129.05      133.46     28.25 o 
   7   3   9      219.31      209.99     19.74 o 
   9   3   9      234.01      204.29     34.33 o 
  11   3   9       28.56       37.42     15.00 o 
  13   3   9      601.83      622.29     32.84 o 
  15   3   9      307.91      342.06     74.52 o 
 -24   4   9      328.96      327.50     59.70 o 
 -22   4   9      432.28      485.11     53.56 o 
 -20   4   9      437.39      490.72     47.72 o 
 -18   4   9       71.27      118.11     38.61 o 
 -16   4   9      440.22      572.63     48.80 o 
 -14   4   9      687.14      734.87     43.39 o 
 -12   4   9      848.91      838.58     37.48 o 
 -10   4   9     1544.32     1654.60     57.54 o 
  -8   4   9     1566.00     1603.98     43.16 o 
  -6   4   9     1265.96     1338.79     40.77 o 
  -4   4   9      533.72      597.21     34.02 o 
  -2   4   9      594.87      629.57     34.65 o 
   0   4   9      157.04      202.45     32.22 o 
   2   4   9       47.73       54.65     25.03 o 
   4   4   9      126.82      160.41     29.38 o 
   6   4   9      113.36      114.73     29.64 o 
   8   4   9      797.81      858.56     37.94 o 
  10   4   9      157.14      136.30     28.10 o 
 -15   5   9      314.33      239.22     78.10 o 
 -13   5   9      236.72      207.75     44.55 o 
 -11   5   9      131.04      116.23     39.34 o 
  -9   5   9        4.81        3.33     14.51 o 
  -7   5   9       17.38        6.97     28.05 o 
  -5   5   9      133.11       82.76     42.06 o 
  -3   5   9      285.25       82.40     62.45 o 
  -1   5   9      190.95       35.89     28.14 o 
   1   5   9      426.28      503.00     76.08 o 
 -32   0  10      261.78      291.87     34.66 o 
 -30   0  10      446.29      527.84     38.94 o 
 -28   0  10      367.26      357.28     36.26 o 
 -26   0  10      648.80      699.29     49.17 o 
 -24   0  10     1466.53     1552.26     74.78 o 
 -22   0  10      599.06      580.39     45.86 o 
 -20   0  10     2316.84     2323.14     60.24 o 
 -18   0  10      406.90      410.36     46.68 o 
 -16   0  10     1099.84      958.89     47.44 o 
 -14   0  10     4782.38     4675.81     87.50 o 
 -12   0  10     3387.79     3543.37    107.89 o 
 -10   0  10     3125.60     3296.38     75.84 o 
  -8   0  10     4496.66     4541.85     89.57 o 
  -6   0  10     4287.67     4346.51    140.89 o 
  -4   0  10     3330.70     3311.12     77.06 o 
  -2   0  10     1355.93     1481.00     57.12 o 
   0   0  10      693.94      694.50     46.50 o 
   2   0  10       90.40      106.02     29.14 o 
   4   0  10      767.84      815.51     54.57 o 
   6   0  10      371.99      383.27     32.48 o 
   8   0  10     3259.74     3274.34     66.07 o 
  10   0  10      210.88      212.49     30.87 o 
  12   0  10     1141.07     1159.55     42.83 o 
  14   0  10      115.06       36.98     37.87 o 
  16   0  10       40.90       -0.57     39.36 o 
  18   0  10       20.60       34.35     43.22 o 
 -33   1  10       58.14        0.36     24.17 o 
 -31   1  10      313.90      312.52     64.16 o 
 -29   1  10      313.42      406.64     25.94 o 
 -27   1  10      268.09      284.01     26.77 o 
 -25   1  10      464.65      502.34     30.11 o 
 -23   1  10       43.94       51.86     22.37 o 
 -21   1  10      300.23      382.38     29.09 o 
 -19   1  10     1889.38     1841.33     45.59 o 
 -17   1  10     1370.48     1417.43     36.97 o 
 -15   1  10     2870.72     2880.39     48.91 o 
 -13   1  10      814.90      850.14     37.04 o 
 -11   1  10       18.77       25.40     23.44 o 
  -9   1  10     1370.26     1390.67     39.31 o 
  -7   1  10     1712.59     1729.18     50.26 o 
  -5   1  10      559.82      629.50     32.88 o 
  -3   1  10     1256.71     1305.28     38.88 o 
  -1   1  10     1384.77     1437.72     53.12 o 
   1   1  10     1147.53     1187.79     35.39 o 
   3   1  10     1901.40     1905.50     36.02 o 
   5   1  10       27.40       50.10     17.81 o 
   7   1  10       67.62       47.10     18.47 o 
   9   1  10      355.60      364.93     24.89 o 
  11   1  10      116.15       87.77     21.85 o 
  13   1  10      499.17      519.28     30.14 o 
  15   1  10      384.40      348.16     49.93 o 
  17   1  10        9.39       -8.61     16.89 o 
 -30   2  10      133.08       71.43     29.15 o 
 -28   2  10       29.76       22.75     18.70 o 
 -26   2  10      198.55      252.29     25.15 o 
 -24   2  10       41.71       59.07     26.54 o 
 -22   2  10      519.32      562.25     42.94 o 
 -20   2  10      731.19      683.69     56.57 o 
 -18   2  10      962.48      983.04     54.78 o 
 -16   2  10     1020.85     1009.85     43.79 o 
 -14   2  10      499.99      534.19     33.23 o 
 -12   2  10      255.13      240.69     27.61 o 
 -10   2  10       37.40       83.67     27.07 o 
  -8   2  10      126.42      129.81     28.44 o 
  -6   2  10       66.08       77.22     24.95 o 
  -4   2  10        9.09       18.80     30.82 o 
  -2   2  10      374.72      402.97     27.48 o 
   0   2  10        2.75       11.82     19.50 o 
   2   2  10      443.03      472.71     32.12 o 
   4   2  10      171.15      152.31     21.90 o 
   6   2  10      201.34      106.91     33.40 o 
   8   2  10      266.56      186.78     29.79 o 
  10   2  10      267.82      287.61     24.62 o 
  12   2  10      302.98      338.80     26.98 o 
  14   2  10      212.99      174.19     57.04 o 
 -27   3  10      208.97      212.60     24.39 o 
 -25   3  10      231.75      266.56     26.52 o 
 -23   3  10      120.31      105.62     27.77 o 
 -21   3  10      135.93      106.74     28.51 o 
 -19   3  10       26.42       36.14     26.20 o 
 -17   3  10       99.10       89.29     27.57 o 
 -15   3  10      147.63      108.02     26.09 o 
 -13   3  10      110.73      110.75     28.76 o 
 -11   3  10      221.82      204.60     34.92 o 
  -9   3  10       64.99       82.90     26.45 o 
  -7   3  10       11.12       19.21     24.11 o 
  -5   3  10       19.26       24.61     20.64 o 
  -3   3  10        0.31       -4.21     19.14 o 
  -1   3  10      332.32      369.19     40.31 o 
   1   3  10       26.59       18.92     24.33 o 
   3   3  10       17.49       11.34     15.46 o 
   5   3  10      190.01      150.17     43.47 o 
   7   3  10      558.36      498.90     27.16 o 
   9   3  10      195.53      135.72     28.84 o 
  11   3  10       59.57       95.17     28.71 o 
 -22   4  10      132.40      124.74     35.09 o 
 -20   4  10      137.47      112.98     35.51 o 
 -18   4  10        2.13       53.87     31.29 o 
 -16   4  10       42.54       53.45     32.11 o 
 -14   4  10      189.31      199.56     42.09 o 
 -12   4  10      226.42      209.11     31.76 o 
 -10   4  10       22.00       18.93     26.92 o 
  -8   4  10       99.87      119.08     28.78 o 
  -6   4  10      116.04      137.47     31.88 o 
  -4   4  10       64.76       59.18     29.75 o 
  -2   4  10      242.47      189.40     54.52 o 
   0   4  10       32.68       62.09     35.71 o 
   2   4  10        1.63        8.90     24.42 o 
   4   4  10        0.25        0.31     22.49 o 
   6   4  10      178.68      207.04     34.38 o 
  -9   5  10       14.84       -6.67     55.33 o 
  -7   5  10       57.07        8.23     55.75 o 
 -31   1  11      213.66      149.04     35.44 o 
 -29   1  11      420.20      403.61     32.44 o 
 -27   1  11      200.37      153.25     39.68 o 
 -25   1  11      242.05      177.21     44.21 o 
 -23   1  11       81.52       92.92     26.69 o 
 -21   1  11      114.72      124.73     28.14 o 
 -19   1  11       18.24       13.51     20.54 o 
 -17   1  11       60.77       72.94     26.55 o 
 -15   1  11      351.28      345.79     33.21 o 
 -13   1  11      881.72      922.98     40.60 o 
 -11   1  11     1972.55     1989.90     49.57 o 
  -9   1  11      359.58      341.05     31.47 o 
  -7   1  11      347.79      327.91     34.58 o 
  -5   1  11       65.68       57.13     25.81 o 
  -3   1  11        6.01       23.78     25.93 o 
  -1   1  11        1.94        2.46     18.49 o 
   1   1  11        4.48        6.87     18.55 o 
   3   1  11      186.32      160.79     23.73 o 
   5   1  11        1.12       10.25     17.60 o 
   7   1  11      166.09       77.91     27.62 o 
   9   1  11      217.91      173.62     41.68 o 
  11   1  11      199.03       81.55     32.06 o 
  13   1  11      135.53       50.76     27.05 o 
 -30   2  11       47.96       38.28     24.86 o 
 -28   2  11      133.63      112.95     29.83 o 
 -26   2  11       96.13      126.91     30.21 o 
 -24   2  11      318.11      307.31     28.64 o 
 -22   2  11      609.66      659.65     76.04 o 
 -20   2  11      870.92      863.08     70.66 o 
 -18   2  11      831.42      821.47     36.83 o 
 -16   2  11      704.42      708.22     35.77 o 
 -14   2  11     1097.30     1080.04     39.51 o 
 -12   2  11      227.63      266.42     33.25 o 
 -10   2  11      875.16      757.07     45.01 o 
  -8   2  11      112.31      117.74     28.78 o 
  -6   2  11     1623.51     1769.14     47.42 o 
  -4   2  11      387.21      383.60     47.69 o 
  -2   2  11      490.78      495.30     33.36 o 
   0   2  11      354.53      351.24     46.15 o 
   2   2  11      213.23      113.87     48.34 o 
   4   2  11      138.52       87.98     25.69 o 
   6   2  11       74.20       44.68     19.00 o 
   8   2  11       32.59       25.63     18.74 o 
  10   2  11      139.00      123.27     26.32 o 
  12   2  11      174.32      121.57     24.98 o 
 -25   3  11      304.46      239.68     35.54 o 
 -23   3  11      157.12      165.65     31.29 o 
 -21   3  11      203.88      190.21     38.44 o 
 -19   3  11     1194.63     1152.09     73.50 o 
 -17   3  11      285.08      336.54     36.53 o 
 -15   3  11      257.81      351.59     42.89 o 
 -13   3  11      648.13      644.93     41.49 o 
 -11   3  11      652.81      723.80     41.76 o 
  -9   3  11      438.93      450.00     66.92 o 
  -7   3  11      571.26      641.72     33.81 o 
  -5   3  11      242.70      238.67     34.57 o 
  -3   3  11      132.90      113.59     28.63 o 
  -1   3  11      552.85      544.02     34.25 o 
   1   3  11      714.00      727.43     47.46 o 
   3   3  11      703.95      617.36     33.00 o 
   5   3  11      353.75      379.26     27.41 o 
   7   3  11       58.79       47.44     20.79 o 
   9   3  11      513.19      503.24     35.69 o 
 -20   4  11       79.08       77.96     37.30 o 
 -18   4  11       62.48       58.90     36.35 o 
 -16   4  11       45.10       37.19     47.06 o 
 -14   4  11      539.26      601.79     49.68 o 
 -12   4  11      806.16      809.00     44.33 o 
 -10   4  11      910.39      945.76     48.43 o 
  -8   4  11      509.78      581.45     46.26 o 
  -6   4  11      380.18      334.00     73.51 o 
  -4   4  11      555.22      648.31     41.35 o 
  -2   4  11      379.33      449.70     41.50 o 
   0   4  11       34.99       45.86     32.56 o 
   2   4  11       58.28       27.81     27.75 o 
 -30   0  12      264.40      170.63    136.99 o 
 -28   0  12     1281.71     1403.73     60.49 o 
 -26   0  12      112.62       41.77     45.36 o 
 -24   0  12       17.55       29.10     33.89 o 
 -22   0  12        8.03       17.28     38.68 o 
 -20   0  12       20.00      -12.58     31.33 o 
 -18   0  12      638.01      603.76     50.09 o 
 -16   0  12      531.69      575.36     62.08 o 
 -14   0  12     1067.62     1152.91     69.91 o 
 -12   0  12     1290.74     1263.22     90.34 o 
 -10   0  12     2607.82     2726.93     91.38 o 
  -8   0  12     1425.58     1549.47     66.32 o 
  -6   0  12     1187.18     1205.51    101.67 o 
  -4   0  12       46.63       49.49     39.09 o 
  -2   0  12        7.37        1.34     27.92 o 
   0   0  12     1060.96     1080.92     70.16 o 
   2   0  12      418.11      398.98     38.51 o 
   4   0  12      680.08      589.62     42.04 o 
   6   0  12      286.81      123.69     90.94 o 
   8   0  12       43.15        6.38     29.28 o 
  10   0  12      431.36      413.77     41.01 o 
  12   0  12      134.54        0.17     20.41 o 
 -29   1  12       78.82       65.59     36.79 o 
 -27   1  12      116.35      111.60     29.71 o 
 -25   1  12      136.84      122.63     31.39 o 
 -23   1  12      486.15      535.50     47.21 o 
 -21   1  12      503.34      537.57     37.64 o 
 -19   1  12      765.47      879.47     38.75 o 
 -17   1  12      250.21      203.55     52.42 o 
 -15   1  12        4.34        2.86     23.36 o 
 -13   1  12      812.58      802.78     39.15 o 
 -11   1  12      896.34      910.82     44.68 o 
  -9   1  12       13.45       27.45     31.71 o 
  -7   1  12      353.44      341.76     54.26 o 
  -5   1  12     1613.45     1644.57     57.47 o 
  -3   1  12      723.07      740.31     40.94 o 
  -1   1  12      496.22      525.35     33.34 o 
   1   1  12      209.57       83.31     51.21 o 
   3   1  12       27.64        7.24     23.42 o 
   5   1  12      197.92       74.35     45.06 o 
   7   1  12       85.52       41.97     26.71 o 
   9   1  12      257.94       73.62     48.37 o 
  11   1  12      158.76       56.59     38.03 o 
 -28   2  12       36.36       12.07     21.63 o 
 -26   2  12      353.63      394.63     32.97 o 
 -24   2  12      641.00      706.80     41.74 o 
 -22   2  12      231.56      213.91     34.26 o 
 -20   2  12      226.90      254.50     38.40 o 
 -18   2  12      541.77      597.22     53.01 o 
 -16   2  12      311.88      317.19     36.85 o 
 -14   2  12       24.35       48.24     30.42 o 
 -12   2  12      136.70      145.16     35.22 o 
 -10   2  12      192.13      203.45     36.92 o 
  -8   2  12       19.37       17.36     26.39 o 
  -6   2  12      269.23      290.12     35.85 o 
  -4   2  12      145.35      158.54     33.28 o 
  -2   2  12      264.88      255.05     45.85 o 
   0   2  12       45.20       26.92     28.46 o 
   2   2  12      129.33       85.24     23.98 o 
   4   2  12      251.16      212.45     47.53 o 
   6   2  12       23.79       14.52     18.36 o 
   8   2  12        0.73       18.85     21.92 o 
 -23   3  12       25.02       -6.05     30.19 o 
 -21   3  12        1.09        3.69     23.23 o 
 -19   3  12       15.78       18.71     29.49 o 
 -17   3  12       55.34       43.31     37.99 o 
 -15   3  12       96.42       68.64     38.20 o 
 -13   3  12       74.62      121.31     32.42 o 
 -11   3  12       66.90       65.76     37.17 o 
  -9   3  12      204.51      197.96     35.42 o 
  -7   3  12       23.47       30.16     25.21 o 
  -5   3  12      740.70      833.69     44.42 o 
  -3   3  12      120.27      120.91     30.21 o 
  -1   3  12       81.36       80.57     32.39 o 
   1   3  12       20.42       37.91     24.99 o 
   3   3  12        6.47        7.15     16.67 o 
   5   3  12       77.89       54.42     25.28 o 
 -14   4  12        6.98       18.69     28.15 o 
 -12   4  12       18.53       24.68     29.19 o 
 -10   4  12        5.04       -1.61     30.60 o 
  -8   4  12        1.53       20.97     29.20 o 
  -6   4  12        7.40       -3.49     27.59 o 
  -4   4  12       15.39       26.26     36.63 o 
 -27   1  13      265.57      179.67     90.75 o 
 -25   1  13      116.55       92.66     47.59 o 
 -23   1  13       39.39       20.30     28.22 o 
 -21   1  13      223.71      161.29     78.86 o 
 -19   1  13      383.17      367.30     75.43 o 
 -17   1  13      476.23      473.93     38.60 o 
 -15   1  13      695.15      670.39     41.01 o 
 -13   1  13      432.18      430.33     79.39 o 
 -11   1  13      295.89      283.20     39.80 o 
  -9   1  13       13.71        1.62     22.40 o 
  -7   1  13        3.00       -0.72     21.21 o 
  -5   1  13        9.06       20.06     30.41 o 
  -3   1  13      133.39       91.94     33.11 o 
  -1   1  13      201.33      128.06     52.51 o 
   1   1  13       19.97      -17.93     21.33 o 
   3   1  13      226.84      124.87     50.56 o 
   5   1  13        5.43      -20.03     22.66 o 
   7   1  13       93.49       64.28     28.24 o 
 -24   2  13      219.12      140.76     48.10 o 
 -22   2  13      263.02      143.85     50.63 o 
 -20   2  13      514.71      566.84     40.34 o 
 -18   2  13      357.13      280.73     63.61 o 
 -16   2  13      248.74      254.46     62.59 o 
 -14   2  13        3.09       12.26     26.68 o 
 -12   2  13      200.70      186.88     49.81 o 
 -10   2  13      904.72      902.92     50.44 o 
  -8   2  13       58.82       79.52     33.48 o 
  -6   2  13       48.76       72.12     41.09 o 
  -4   2  13      352.28      338.67     37.60 o 
  -2   2  13      150.62      107.47     33.38 o 
   0   2  13        5.60      -10.29     26.07 o 
   2   2  13       31.25       31.18     22.66 o 
   4   2  13       52.46       30.68     26.11 o 
 -19   3  13       20.08       27.30     33.32 o 
 -17   3  13       32.34        6.54     33.71 o 
 -15   3  13      120.90      102.52     43.79 o 
 -13   3  13      208.17      206.06     42.23 o 
 -11   3  13      258.36      253.56     40.30 o 
  -9   3  13       40.07       53.73     31.31 o 
  -7   3  13      103.74      112.96     32.92 o 
  -5   3  13     1042.65     1034.86     52.51 o 
  -3   3  13      629.02      765.01     50.60 o 
  -1   3  13      353.25      329.09     66.33 o 
 -26   0  14      479.58      549.63    107.24 o 
 -24   0  14      470.56      565.71    101.06 o 
 -22   0  14       27.93       22.28     40.57 o 
 -20   0  14       55.84       36.66     43.78 o 
 -18   0  14      561.63      651.76     63.78 o 
 -16   0  14       48.41        7.22     37.70 o 
 -14   0  14        4.98       19.11     41.59 o 
 -12   0  14       96.72       51.42     51.12 o 
 -10   0  14      220.26      236.22     66.98 o 
  -8   0  14       10.34       -9.21     39.40 o 
  -6   0  14        2.68       25.31     43.42 o 
  -4   0  14      808.78      612.69    383.77 o 
  -2   0  14      290.36       53.79     72.98 o 
   0   0  14      121.86       37.60     39.60 o 
   2   0  14      428.77      423.08     47.52 o 
   4   0  14      434.71      463.04     48.24 o 
 -25   1  14      200.28      111.44     58.43 o 
 -23   1  14      176.29      111.46     61.67 o 
 -21   1  14      138.65       52.86     35.01 o 
 -19   1  14       85.39       65.56     32.70 o 
 -17   1  14      250.85      225.02     53.58 o 
 -15   1  14      165.71      134.92     42.79 o 
 -13   1  14       58.37      104.08     38.35 o 
 -11   1  14      102.10      131.54     44.52 o 
  -9   1  14      238.10      205.61     39.41 o 
  -7   1  14      167.05      147.09     42.00 o 
  -5   1  14      182.93      144.32     41.92 o 
  -3   1  14      152.21       79.08     35.27 o 
  -1   1  14       55.70       20.47     24.73 o 
   1   1  14      180.53       82.68     32.91 o 
   3   1  14      131.75       90.02     38.65 o 
 -20   2  14      239.60      231.03    104.63 o 
 -18   2  14       42.50       44.68     35.96 o 
 -16   2  14      187.35      153.35     38.32 o 
 -14   2  14       63.67       97.30     44.55 o 
 -12   2  14      385.99      440.92     48.84 o 
 -10   2  14      514.93      517.54     50.05 o 
  -8   2  14      112.15      101.23     38.70 o 
  -6   2  14       82.54       89.38     33.34 o 
  -4   2  14       55.78       22.55     30.67 o 
  -2   2  14       46.81       31.89     35.96 o 
   0   2  14       37.94       46.48     25.53 o 
 -19   1  15       18.64       19.95     35.06 o 
 -17   1  15       91.74       76.90     44.32 o 
 -15   1  15      134.62       92.99     41.50 o 
 -13   1  15       18.42       11.86     31.62 o 
 -11   1  15      143.26      157.94     45.87 o 
  -9   1  15      152.02      165.73     47.01 o 
  -7   1  15       97.14       89.76     40.45 o 
  -5   1  15       15.58       11.04     30.22 o 
                                                 
